# Supplementary material for: Molecular Phenogroups in Heart Failure: Large-Scale Proteomics in a Population-Based Cohort
Source: Circ Genom Precis Med. 2025 Jul 16;18(4):e004953. doi: 10.1161/CIRCGEN.124.004953 (PMC12320929; doi:10.1161/CIRCGEN.124.004953)
Supplement: Supplementary file 1 [file hcg-18-e004953-s001.xlsx]

## Sheet: Table S1
Table S1. Mean expression (log2-scale) of 831 SOMAmers used in primary analysis consensus clustering, by assigned phenogroup, ranked by mean VIMP (highest to lowest)
somamer_id	SomaId	Target.Name	Target.Full.Name	UniProt.ID	Phenogroup 1 mean expression	Phenogroup 2 mean expression	Phenogroup 3 mean expression	Mean Breiman-Cutler VIMP
seq.14037.18	SL013273	RANB3	Ran-binding protein 3	Q9H6Z4	10.5393	10.9711	11.3293	0.00918723
seq.15441.6	SL008548	SAP3	Ganglioside GM2 activator	P17900	10.6102	10.6813	11.5178	0.00707887
seq.11514.196	SL004557	CD59	CD59 glycoprotein	P13987	12.7561	12.6254	13.4096	0.00699449
seq.17854.33	SL020920	NAA10	N-alpha-acetyltransferase 10	P41227	11.2149	12.4605	11.3101	0.00697612
seq.19188.21	SL004715	NAP2L	nucleosome assembly protein 1-like 4	Q99733	12.5234	14.1456	12.4026	0.0064118
seq.12720.71	SL019882	UBQL4	Ubiquilin-4	Q9NRR5	11.4382	12.5416	11.7529	0.00620308
seq.11493.169	SL019474	DYL2	Dynein light chain 2, cytoplasmic	Q96FJ2	12.4627	13.8392	12.6189	0.00562725
seq.19555.1	SL013060	SUMO2	Small ubiquitin-related modifier 2	P61956	11.6379	12.3647	12.6518	0.00550202
seq.14131.37	SL025841	EFNB2:ECD	Ephrin-B2:Extracellular domain	P52799	12.7167	12.5207	13.4056	0.00500508
seq.4374.45	SL003869	MIC-1	Growth/differentiation factor 15	Q99988	15.221	15.3033	16.1579	0.00499556
seq.15394.79	SL008959	UNC5B	Netrin receptor UNC5B	Q8IZJ1	13.264	13.0441	13.9082	0.00441362
seq.21188.38	SL022217	RWDD4	RWD domain-containing protein 4	Q6NW29	11.1857	12.6563	11.2568	0.0041283
seq.4721.54	SL006119	TFF3	Trefoil factor 3	Q07654	13.1846	13.2597	14.1588	0.00388397
seq.3416.2	SL010521	BTK	Tyrosine-protein kinase BTK	Q06187	11.4217	13.3595	11.2575	0.00370335
seq.8307.47	SL018439	CK068	UPF0696 protein C11orf68	Q9H3H3	11.7524	13.0128	11.924	0.00362321
seq.17769.28	SL013223	PCNP	PEST proteolytic signal-containing nuclear protein	Q8WW12	11.8849	13.12	12.1106	0.00344215
seq.13126.52	SL008631	DSC2	Desmocollin-2	Q02487	10.3361	10.2545	11.1101	0.00328256
seq.12988.49	SL007342	EWS	RNA-binding protein EWS	Q01844	11.49	11.7226	12.1821	0.00306542
seq.2211.9	SL000591	TIMP-1	Metalloproteinase inhibitor 1	P01033	13.0485	12.9991	13.633	0.00302198
seq.12370.30	SL006348	Apo F	Apolipoprotein F	Q13790	13.4694	13.8008	14.5261	0.00291837
seq.7748.11	SL008054	NDUV2	NADH dehydrogenase [ubiquinone] flavoprotein 2, mitochondrial	P19404	11.0356	11.7296	11.6449	0.00289914
seq.17150.8	SL005698	HSP 10	10 kDa heat shock protein, mitochondrial	P61604	12.3181	13.8835	12.3927	0.0027318
seq.4272.46	SL000539	PHI	Glucose-6-phosphate isomerase	P06744	13.5167	14.4818	13.5887	0.00264815
seq.11333.82	SL006485	RHG25	Rho GTPase-activating protein 25	P42331	12.9863	14.0769	13.0404	0.00264624
seq.19333.4	SL002756	hnRNP K	Heterogeneous nuclear ribonucleoprotein K	P61978	12.8017	13.9044	12.9721	0.00260019
seq.22059.56	SL021780	PALMD	Palmdelphin	Q9NP74	11.0237	11.0533	11.7207	0.00233176
seq.3194.36	SL008759	GPVI	Platelet glycoprotein VI	Q9HCN6	12.4094	13.5977	12.7307	0.00229653
seq.5066.134	SL014270	CLM6	CMRF35-like molecule 6	Q08708	11.4959	11.5862	12.2129	0.00214993
seq.14326.4	SL006253	UB2E1	Ubiquitin-conjugating enzyme E2 E1	P51965	12.3178	13.108	12.7069	0.00210522
seq.7113.1	SL018115	GRPE1	GrpE protein homolog 1, mitochondrial	Q9HAV7	10.3612	11.6702	10.7393	0.00206314
seq.2948.58	SL005168	Growth hormone receptor	Growth hormone receptor	P10912	9.63719	9.19139	9.01188	0.00203823
seq.8274.64	SL006066	Syntaxin-7	Syntaxin-7	O15400	12.8636	13.5268	13.4154	0.00187967
seq.6321.65	SL017402	PCDGA	Protocadherin gamma-A10	Q9Y5H3	10.345	10.368	11.0142	0.00187087
seq.5111.15	SL008728	NRX3B	Neurexin-3-beta	Q9HDB5	11.6214	11.3135	12.1191	0.00182854
seq.13113.7	SL002688	Osteopontin	Osteopontin	P10451	9.60848	9.84565	10.4602	0.00181035
seq.24259.24	SL023497	FOXP4	Forkhead box protein P4	Q8IVH2	8.84606	9.7278	8.90337	0.00178484
seq.3897.61	SL011709	PLPP	Pyridoxal phosphate phosphatase	Q96GD0	10.988	12.0917	10.9826	0.0016736
seq.19257.11	SL010965	CLCA	Clathrin light chain A	P09496	11.2411	11.9854	11.6429	0.00167317
seq.15693.9	SL000008	PgR	Progesterone receptor	P06401	12.8663	13.5803	13.2068	0.0016256
seq.11109.56	SL025995	SVEP1:Sushi 15-18	Sushi, von Willebrand factor type A, EGF and pentraxin domain-containing protein 1:Sushi 15-18	Q4LDE5	12.0817	12.2028	13.1156	0.00160536
seq.16907.3	SL004806	Nectin-like protein 3	Cell adhesion molecule 2	Q8N3J6	9.94488	9.74536	10.4794	0.00148567
seq.25451.39	SL023187	YAP1	Transcriptional coactivator YAP1	P46937	10.3029	10.1998	10.8953	0.00147319
seq.11614.29	SL013071	ERH	Enhancer of rudimentary homolog	P84090	11.6528	12.3588	12.1172	0.00145732
seq.18165.181	SL008564	UB2V2	Ubiquitin-conjugating enzyme E2 variant 2	Q15819	11.7463	12.6502	11.7595	0.00145277
seq.24725.4	SL015121	CSN5	COP9 signalosome complex subunit 5	Q92905	8.76881	9.78274	8.87818	0.00143931
seq.9758.17	SL019148	RS4X	40S ribosomal protein S4, X isoform	P62701	12.0205	13.1072	12.0129	0.00139685
seq.19295.32	SL009430	PP1G	Serine/threonine-protein phosphatase PP1-gamma catalytic subunit	P36873	13.7676	15.1866	13.756	0.00139532
seq.8819.3	SL000466	IGFBP-2	Insulin-like growth factor-binding protein 2	P18065	14.7489	15.0466	15.7234	0.00138881
seq.15514.26	SL001814	Pseudocholinesterase	Cholinesterase	P06276	13.0228	12.7486	12.5324	0.00133782
seq.21433.3	SL014882	BT3A2	Butyrophilin subfamily 3 member A2	P78410	13.8179	13.9684	14.4813	0.00133372
seq.20913.27	SL022028	EIF1	Eukaryotic translation initiation factor 1	P41567	12.3384	13.3179	12.6786	0.00119019
seq.18401.18	SL021349	ALKB3	Alpha-ketoglutarate-dependent dioxygenase alkB homolog 3	Q96Q83	9.10077	10.0097	9.15055	0.0011726
seq.23008.4	SL008705	RAB2A	Ras-related protein Rab-2A	P61019	10.0695	11.0784	9.91932	0.00117096
seq.12498.12	SL019719	TX1B3	Tax1-binding protein 3	O14907	12.0555	12.8734	12.4165	0.00113722
seq.16857.2	SL008705	RAB2A	Ras-related protein Rab-2A	P61019	10.2903	11.2055	10.3142	0.00110497
seq.3292.75	SL010450	CD48	CD48 antigen	P09326	12.487	12.3042	13.0295	0.00110212
seq.5346.24	SL025823	CPNE1:C2, 1 and 2	Copine-1:Ca2+-dependent membrane-targeting module domains 1 and 2	Q99829	14.0731	15.3023	14.1305	0.00108057
seq.22527.4	SL008220	PDLI3	PDZ and LIM domain protein 3	Q53GG5	13.0578	13.1487	14.116	0.00100068
seq.20539.4	SL004528	HNP-3	Neutrophil defensin 3	P59666	12.8029	13.2142	14.3551	0.00100058
seq.25274.2	SL021521	ANKR2	Ankyrin repeat domain-containing protein 2	Q9GZV1	10.6803	11.6403	10.838	0.000991598
seq.9191.8	SL002602	Trefoil factor 2	Trefoil factor 2	Q03403	12.8758	12.7677	13.6721	0.000983855
seq.11212.7	SL008805	TXND5	Thioredoxin domain-containing protein 5	Q8NBS9	12.4777	12.9259	13.1182	0.000983318
seq.5140.56	SL005231	UNC5H4	Netrin receptor UNC5D	Q6UXZ4	10.0356	9.83076	10.5831	0.000957529
seq.11288.26	SL019349	5NTC	Cytosolic purine 5'-nucleotidase	P49902	10.7428	11.567	10.7511	0.000910395
seq.20105.7	SL005669	Myosin light polypeptide 6	Myosin light polypeptide 6	P60660	9.58114	10.3308	9.86578	0.000908743
seq.12812.25	SL009425	ACYP2	Acylphosphatase-2	P14621	12.8639	13.4635	13.4062	0.000877025
seq.15533.97	SL025926	Macrophage scavenger receptor:ECD	Macrophage scavenger receptor types I and II:Extracellular domain	P21757	13.4063	13.2139	14.0306	0.000874035
seq.4234.8	SL004146	IL-1 R4	Interleukin-1 receptor-like 1	Q01638	12.0278	12.4751	12.9566	0.000829091
seq.20564.53	SL007075	THY1	Thy-1 membrane glycoprotein	P04216	9.59041	9.52062	10.3072	0.000812261
seq.19144.9	SL014722	ITF2	Transcription factor 4	P15884	9.45685	10.6453	9.50767	0.000806175
seq.20516.11	SL015287	SCN3B	Sodium channel subunit beta-3	Q9NY72	8.58629	8.44201	9.11972	0.000801352
seq.9360.33	SL012367	EDIL3	EGF-like repeat and discoidin I-like domain-containing protein 3	O43854	10.2893	9.64991	10.3557	0.000783359
seq.2900.53	SL003329	HCC-1	C-C motif chemokine 14	Q16627	12.9987	13.2017	13.7826	0.000773957
seq.5226.36	SL016551	CK2-A2:B	Casein kinase II 2-alpha':2-beta heterotetramer	P67870|P19784	8.63078	9.61356	8.568	0.000773038
seq.4673.13	SL000087	IL-6	Interleukin-6	P05231	8.62972	9.3808	9.1456	0.000766365
seq.18310.26	SL014876	SELW	Selenoprotein W	P63302	11.4562	11.8977	12.0616	0.000765877
seq.4829.43	SL001737	STRATIFIN	14-3-3 protein sigma	P31947	12.2346	12.3638	12.9231	0.000757926
seq.21514.1	SL011105	GP1BB	Platelet glycoprotein Ib beta chain	P13224	10.6599	11.4101	10.7416	0.000748772
seq.9604.14	SL025810	Cadherin-11:ECD	Cadherin-11:Extracellular domain	P55287	10.0344	9.83347	10.5917	0.000720882
seq.19148.58	SL012993	TIM8A	Mitochondrial import inner membrane translocase subunit Tim8 A	O60220	8.04517	8.9749	8.21907	0.000713177
seq.18214.2	SL010920	GSH0	Glutamate--cysteine ligase regulatory subunit	P48507	11.1936	12.214	11.1701	0.00068954
seq.9232.1	SL008763	ROBO4	Roundabout homolog 4	Q8WZ75	10.8938	10.7494	11.385	0.0006827
seq.24669.12	SL023380	DNJ5B	DnaJ homolog subfamily C member 5B	Q9UF47	13.3498	14.0964	13.5809	0.000678371
seq.20591.48	SL022383	GLDN	Gliomedin	Q6ZMI3	10.966	10.8964	11.4513	0.000658956
seq.8303.102	SL012842	MYG1	UPF0160 protein MYG1, mitochondrial	Q9HB07	10.6592	11.5336	10.8459	0.000652069
seq.3814.63	SL007423	IL-11 RA	Interleukin-11 receptor subunit alpha	Q14626	11.0527	10.5818	11.0766	0.000639387
seq.17176.13	SL014348	PSIP1	PC4 and SFRS1-interacting protein	O75475	13.8309	14.3926	14.2964	0.000637828
seq.12574.36	SL000405	Endothelin 2	Endothelin-2	P20800	10.7811	10.8307	11.4455	0.000635041
seq.11257.1	SL007095	DHPR	Dihydropteridine reductase	P09417	11.9908	12.7639	11.9709	0.000631323
seq.13975.56	SL020284	LIPA1	Liprin-alpha-1	Q13136	9.71133	10.7602	9.7277	0.000609996
seq.4148.49	SL002755	PAPP-A	Pappalysin-1	Q13219	13.9403	14.0914	14.6809	0.00060043
seq.22488.17	SL022786	KLF9	Krueppel-like factor 9	Q13886	11.0689	11.9691	11.1858	0.000569167
seq.5703.26	SL017108	NOE1	Noelin	Q99784	7.83931	7.85697	8.27607	0.000560256
seq.20111.5	SL008935	BASP	Brain acid soluble protein 1	P80723	10.1934	10.2248	10.7105	0.000557267
seq.13076.4	SL018149	FXR1	Fragile X mental retardation syndrome-related protein 1	P51114	10.5289	11.2767	10.5278	0.000553294
seq.24472.28	SL023694	SHRPN	Sharpin	Q9H0F6	8.24791	9.10876	8.56086	0.000552598
seq.13384.110	SL008015	FUMH	Fumarate hydratase, mitochondrial	P07954	9.64174	10.7209	9.75006	0.000552394
seq.4153.11	SL018548	alpha-1-antichymotrypsin complex	Alpha-1-antichymotrypsin complex	P07288|P01011	13.3357	13.7259	13.9579	0.00054815
seq.11926.23	SL012582	P34	Alpha- and gamma-adaptin-binding protein p34	Q6PD74	11.8806	12.8151	12.0452	0.000544644
seq.21839.3	SL007460	OBF1	POU domain class 2-associating factor 1	Q16633	9.04091	9.83229	8.9904	0.000544543
seq.3362.61	SL009400	CRDL1	Chordin-like protein 1	Q9BU40	11.4365	11.2662	12.0089	0.000544163
seq.23242.2	SL012992	SSNA1	Sjoegren syndrome nuclear autoantigen 1	O43805	9.04759	9.67596	9.22541	0.000540512
seq.13392.13	SL008814	AT1B1	Sodium/potassium-transporting ATPase subunit beta-1	P05026	10.5547	10.2139	10.1858	0.000534571
seq.2828.82	SL004645	HAI-1	Kunitz-type protease inhibitor 1	O43278	12.2109	11.7121	12.1414	0.000534003
seq.15370.5	SL012877	BOLA1	BolA-like protein 1	Q9Y3E2	9.97106	10.4604	10.4736	0.000532286
seq.2602.2	SL001996	Angiopoietin-2	Angiopoietin-2	O15123	13.4982	13.4199	14.2233	0.000530197
seq.24677.106	SL023278	RER1	Protein RER1	O15258	11.8858	12.8525	11.8387	0.000509255
seq.12549.33	SL014636	PTGD2	Hematopoietic prostaglandin D synthase	O60760	11.1078	10.5047	10.7975	0.000506855
seq.3339.33	SL007206	TSP2	Thrombospondin-2	P35442	14.0265	14.1519	14.9715	0.000505684
seq.21118.48	SL005349	GFRP	GTP cyclohydrolase I feedback regulatory protein	P30047	10.7927	10.9188	11.4777	0.000500796
seq.9849.13	SL013026	APEX1	DNA-(apurinic or apyrimidinic site) lyase	P27695	13.4719	14.1605	13.5895	0.00049499
seq.24490.16	SL023768	THAP4	THAP domain-containing protein 4	Q8WY91	11.1108	11.1743	11.7124	0.000490474
seq.19361.78	SL006992	MATN3	Matrilin-3	O15232	12.3956	12.3226	12.962	0.000484442
seq.2813.11	SL006924	ART	Agouti-related protein	O00253	10.32	10.2888	10.8111	0.000481382
seq.21382.70	SL022030	RNZ1	Zinc phosphodiesterase ELAC protein 1	Q9H777	10.3014	11.2564	10.2721	0.000478739
seq.17170.15	SL011502	CALCB	Calcitonin gene-related peptide 2	P10092	8.44986	8.6252	9.16473	0.000470371
seq.4968.50	SL008099	CAPG	Macrophage-capping protein	P40121	11.161	11.1605	11.9005	0.000470309
seq.2991.9	SL001997	IL-1 sRI	Interleukin-1 receptor type 1	P14778	11.9828	11.6644	12.382	0.00046809
seq.7173.141	SL025999	T132C:ECD	Transmembrane protein 132C:Extracellular domain	Q8N3T6	12.4054	12.0613	12.6776	0.000467483
seq.8464.31	SL012517	RSPO4	R-spondin-4	Q2I0M5	8.96088	8.90354	9.38273	0.000466496
seq.9177.6	SL007306	FAM3B	Protein FAM3B	P58499	13.8085	13.4655	14.27	0.000461383
seq.21563.3	SL003845	sPLA(2)-XII	sPLA(2)-XII	Q9BZM1	13.9001	14.6519	13.8558	0.000460694
seq.8007.19	SL000343	Cathepsin B	Cathepsin B	P07858	11.0794	11.1479	11.6976	0.000457279
seq.12381.26	SL008046	CBR1	Carbonyl reductase [NADPH] 1	P16152	11.6225	11.8949	12.1997	0.000454678
seq.8252.2	SL012580	NOTUM	Palmitoleoyl-protein carboxylesterase NOTUM	Q6P988	10.5098	10.049	9.88251	0.000449494
seq.4499.21	SL000535	PDGF-AA	Platelet-derived growth factor subunit A	P04085	11.7923	12.7045	11.3917	0.000448076
seq.18321.38	SL014717	MTDC	Bifunctional methylenetetrahydrofolate dehydrogenase/cyclohydrolase, mitochondrial	P13995	8.18772	9.63015	8.29723	0.000441778
seq.8923.94	SL018707	GLTL1	Polypeptide N-acetylgalactosaminyltransferase 16	Q8N428	11.8308	11.3197	11.9425	0.000438225
seq.21708.149	SL014852	FCGRN	IgG receptor FcRn large subunit p51	P55899	13.5713	13.2489	13.7763	0.000435258
seq.18429.10	SL000055	Cadherin E	Cadherin-1	P12830	10.0119	9.80592	10.4963	0.000429271
seq.18881.7	SL004726	CD97	CD97 antigen	P48960	11.434	11.0433	11.6299	0.00042895
seq.10907.116	SL009074	NTRI	Neurotrimin	Q9P121	13.2572	12.8549	13.4293	0.000424042
seq.25297.11	SL023254	SPD2B	SH3 and PX domain-containing protein 2B	A1X283	9.90787	10.9558	10.5947	0.000423213
seq.22959.32	SL010612	Dkk-4	Dickkopf-related protein 4	Q9UBT3	9.37188	9.19284	9.92542	0.000422608
seq.7933.75	SL018350	ADA22	Disintegrin and metalloproteinase domain-containing protein 22	Q9P0K1	11.6982	11.3375	11.5129	0.000417846
seq.18343.10	SL020975	DECR2	Peroxisomal 2,4-dienoyl-CoA reductase	Q9NUI1	8.45434	9.33176	8.64344	0.000415762
seq.5688.65	SL012852	CBLN4	Cerebellin-4	Q9NTU7	10.8202	10.3214	10.4597	0.000405377
seq.3046.31	SL004260	resistin	Resistin	Q9HD89	14.607	14.5681	15.1406	0.000403815
seq.19803.34	SL015514	RET2	Retinol-binding protein 2	P50120	10.3222	11.029	10.4098	0.000397756
seq.21883.17	SL003992	BMP-5	Bone morphogenetic protein 5	P22003	13.7755	13.4684	14.0753	0.000389659
seq.21193.1	SL022256	TFB2M	Dimethyladenosine transferase 2, mitochondrial	Q9H5Q4	8.07314	8.8476	8.06332	0.00038656
seq.13747.9	SL010288	Carbonic anhydrase 6	Carbonic anhydrase 6	P23280	11.1288	10.4458	10.5977	0.000375562
seq.13708.56	SL003915	kallikrein 8	Kallikrein-8	O60259	11.0351	10.607	11.3572	0.000367746
seq.19197.95	SL016788	THIL	Acetyl-CoA acetyltransferase, mitochondrial	P24752	11.4081	12.6339	11.4587	0.000362792
seq.23255.7	SL005405	Rab-33A	Ras-related protein Rab-33A	Q14088	8.38624	9.04038	8.5416	0.000360846
seq.9343.16	SL003306	IL-2 sRb	Interleukin-2 receptor subunit beta	P14784	11.1647	10.8925	11.6085	0.000360453
seq.20187.10	SL002726	Integrin aVb3	Integrin alpha V beta 3	P06756|P05106	11.176	10.6449	11.2045	0.000360428
seq.9380.2	SL003846	sPLA(2)-XIII	Group XIIB secretory phospholipase A2-like protein	Q9BX93	11.9363	11.5584	11.5795	0.000359767
seq.19238.12	SL008477	GLNA	Glutamine synthetase	P15104	11.8265	12.4131	12.0977	0.000359733
seq.2637.77	SL004579	Macrophage mannose receptor	Macrophage mannose receptor 1	P22897	12.4488	12.5478	12.9163	0.000359427
seq.13117.232	SL018256	CHKB	Choline/ethanolamine kinase	Q9Y259	11.5912	11.542	11.0041	0.000358218
seq.18930.28	SL008427	SLIT2	Slit homolog 2 protein	O94813	12.3455	12.1238	12.8334	0.000357455
seq.6259.60	SL003198	Tenascin	Tenascin	P24821	13.6636	13.7893	14.1578	0.000353798
seq.16763.11	SL017261	LECT2	Leukocyte cell-derived chemotaxin-2	O14960	13.1966	12.6807	12.6224	0.000350035
seq.21685.29	SL003344	DCC	DCC	P43146	13.1202	12.4509	12.8272	0.000349145
seq.8232.90	SL009202	JAML1	Junctional adhesion molecule-like	Q86YT9	11.2567	11.2679	11.8954	0.000348566
seq.18841.1	SL008432	SPB13	Serpin B13	Q9UIV8	10.4554	10.0305	10.7631	0.000346304
seq.13545.97	SL013206	EIF1A	Probable RNA-binding protein EIF1AD	Q8N9N8	9.25243	9.94634	9.50576	0.000342433
seq.3212.30	SL010375	ASAH2	Neutral ceramidase	Q9NR71	10.4664	10.1205	10.0363	0.000341791
seq.13123.3	SL025865	FLRT3:ECD	Leucine-rich repeat transmembrane protein FLRT3:Extracellular domain	Q9NZU0	11.4495	11.3993	11.8933	0.000340907
seq.19251.56	SL005269	Platelet proteoglycan	Serglycin	P10124	11.1369	11.8069	11.1005	0.000322269
seq.21483.155	SL010771	KAP0	cAMP-dependent protein kinase type I-alpha regulatory subunit	P10644	13.6004	14.2824	14.0137	0.000317721
seq.16770.3	SL012438	REG1B	Lithostathine-1-beta	P48304	14.6996	14.7398	15.3931	0.000317708
seq.3554.24	SL004258	Adiponectin	Adiponectin	Q15848	12.1318	12.2181	12.814	0.000316487
seq.5430.66	SL008967	SHPS1	Tyrosine-protein phosphatase non-receptor type substrate 1	P78324	12.176	11.9621	12.6205	0.000312677
seq.3235.50	SL010391	WFKN2	WAP, Kazal, immunoglobulin, Kunitz and NTR domain-containing protein 2	Q8TEU8	10.9601	10.7732	11.3352	0.000310326
seq.24424.25	SL023684	TBC25	TBC1 domain family member 25	Q3MII6	10.5246	11.3307	10.6107	0.000308059
seq.4297.62	SL005115	Spondin-1	Spondin-1	Q9HCB6	10.5247	10.4896	10.9324	0.000303544
seq.9841.197	SL005747	Multifunctional protein ADE2	Multifunctional protein ADE2	P22234	9.70292	10.4263	9.71235	0.000300693
seq.13676.46	SL001933	Inhibin bB chain	Inhibin beta B chain	P09529	13.5892	13.4735	14.1665	0.000298994
seq.2421.7	SL003951	BDNF	Brain-derived neurotrophic factor	P23560	9.95021	10.4933	9.80701	0.000291591
seq.3175.51	SL006610	ATS13	A disintegrin and metalloproteinase with thrombospondin motifs 13	Q76LX8	13.928	13.5165	13.5415	0.000286312
seq.3348.49	SL003994	BMP-1	Bone morphogenetic protein 1	P13497	12.998	12.6624	12.6258	0.000286274
seq.8892.14	SL025957	PEAR1:CD	Platelet endothelial aggregation receptor 1:Cytoplasmic domain	Q5VY43	11.1156	12.2537	11.19	0.000285889
seq.13492.44	SL005768	HSPA9B	Stress-70 protein, mitochondrial	P38646	11.5991	12.3603	11.9399	0.000282668
seq.20134.27	SL018780	MARCO	Macrophage receptor MARCO	Q9UEW3	6.86773	6.83649	7.41103	0.00028207
seq.16751.15	SL002689	BNP	Natriuretic peptides B	P16860	9.46189	9.4364	10.3499	0.000277428
seq.8841.65	SL008847	CILP2	Cartilage intermediate layer protein 2	Q8IUL8	9.90148	9.3393	9.51438	0.000277404
seq.23200.25	SL012817	C1QT4	Complement C1q tumor necrosis factor-related protein 4	Q9BXJ3	11.385	10.9502	11.5486	0.000273721
seq.23392.41	SL020275	PKHA3	Pleckstrin homology domain-containing family A member 3	Q9HB20	8.98174	9.58868	9.32888	0.000273711
seq.16322.10	SL012743	PACAP	Marginal zone B- and B1-cell-specific protein	Q8WU39	13.5206	13.556	14.1574	0.000270636
seq.10741.22	SL002684	CSF-1	Macrophage colony-stimulating factor 1	P09603	6.45124	6.69573	7.09974	0.000269064
seq.14042.11	SL003770	SARP-2	Secreted frizzled-related protein 1	Q8N474	13.178	13.3312	13.8143	0.000261642
seq.9076.25	SL008353	PENK	Proenkephalin-A	P01210	12.9444	12.5282	13.317	0.000261033
seq.6923.1	SL012351	PLOD2	Procollagen-lysine,2-oxoglutarate 5-dioxygenase 2	O00469	10.0065	10.6869	10.2003	0.000260928
seq.10916.44	SL013523	PLA2R	Secretory phospholipase A2 receptor	Q13018	11.9293	11.4586	12.124	0.000258701
seq.2913.1	SL003302	MPIF-1	C-C motif chemokine 23	P55773	10.7393	10.8924	11.2801	0.000252088
seq.17224.12	SL008055	MIME	Mimecan	P20774	11.6009	11.5847	12.0787	0.000251939
seq.21676.17	SL002790	PAI-2	PAI-2	P05120	11.4583	11.435	11.8535	0.000251228
seq.15559.5	SL011048	ANTR2	Anthrax toxin receptor 2	P58335	11.9848	11.4161	11.8225	0.000250666
seq.19376.74	SL008101	NNMT	Nicotinamide N-methyltransferase	P40261	10.2521	10.4218	10.8269	0.000247503
seq.9388.18	SL017468	MCEE	Methylmalonyl-CoA epimerase, mitochondrial	Q96PE7	11.0226	11.8604	11.1055	0.0002454
seq.15343.337	SL000491	Kininogen, HMW, Two Chain	Kininogen, HMW, Two Chain	P01042	11.4268	10.9959	10.953	0.000242363
seq.6645.53	SL005084	Periostin	Periostin	Q15063	13.0915	12.7888	13.4091	0.000242362
seq.4568.17	SL014070	SLIK5	SLIT and NTRK-like protein 5	O94991	10.789	10.4803	11.0723	0.000241627
seq.10746.24	SL009412	DKK3	Dickkopf-related protein 3	Q9UBP4	11.1677	10.8881	11.5584	0.000240775
seq.9275.2	SL005216	Siglec-5	Sialic acid-binding Ig-like lectin 5	O15389	14.565	14.6186	15.0484	0.000237705
seq.16558.2	SL008560	MYOC	Myocilin	Q99972	11.3088	10.9394	11.5359	0.000237222
seq.8954.30	SL018793	M4K1	Mitogen-activated protein kinase kinase kinase kinase 1	Q92918	10.3556	11.2089	10.7359	0.000233323
seq.9580.5	SL005798	Laminin gamma-2	Laminin subunit gamma-2	Q13753	11.2637	11.1146	11.677	0.000232619
seq.20398.60	SL022180	POP7	Ribonuclease P protein subunit p20	O75817	13.7971	13.7463	13.2948	0.000231645
seq.19241.31	SL005353	RBP-III	Retinol-binding protein 5	P82980	11.6334	11.4839	12.111	0.000231053
seq.21112.6	SL022125	MLRS	Myosin regulatory light chain 2, skeletal muscle isoform	Q96A32	12.1355	12.2686	12.9846	0.000230337
seq.21331.19	SL021963	BCL7A	B-cell CLL/lymphoma 7 protein family member A	Q4VC05	9.01294	9.59187	9.21922	0.000225857
seq.9409.11	SL014971	TRYB1	Tryptase beta-1	Q15661	14.5065	14.1582	14.7748	0.000222787
seq.15565.102	SL000327	CA125	Mucin-16	Q8WXI7	6.82938	6.86503	7.49499	0.00021982
seq.2986.49	SL003175	Gro-g	Gro-gamma	P19876	10.7042	11.7727	10.566	0.000218308
seq.19639.53	SL011501	IAPP	Islet amyloid polypeptide	P10997	11.348	10.9779	11.4816	0.000214727
seq.11184.51	SL002762	CgA	Chromogranin-A	P10645	15.3164	15.3679	16.0785	0.000214628
seq.5660.51	SL003672	SOD3	Extracellular superoxide dismutase [Cu-Zn]	P08294	12.4159	12.2115	12.7885	0.000214554
seq.9751.72	SL004597	NSEP1	Nuclease-sensitive element-binding protein 1	P67809	10.5229	11.157	10.9298	0.000214523
seq.15398.2	SL006727	HERV1	FAD-linked sulfhydryl oxidase ALR	P55789	9.78412	10.4716	9.97268	0.000213939
seq.6373.54	SL000679	DLK1	Protein delta homolog 1	P80370	10.6938	10.5065	11.2828	0.000213017
seq.11245.43	SL025863	filamin A:CH1	Filamin-A:Calponin Homology 1	P21333	14.059	15.1286	14.3056	0.000212465
seq.12693.2	SL008627	SH3L1	SH3 domain-binding glutamic acid-rich-like protein	O75368	10.0858	10.7124	10.2501	0.000210854
seq.23418.66	SL023290	CCD92	Coiled-coil domain-containing protein 92	Q53HC0	11.0097	11.8006	10.8611	0.000210025
seq.5457.5	SL007471	COLEC12	Collectin-12	Q5KU26	10.5658	10.1992	10.6016	0.000208637
seq.25249.33	SL023375	ODPAT	Pyruvate dehydrogenase E1 component subunit alpha, testis-specific form, mitochondrial	P29803	9.96118	11.1067	10.0789	0.000206477
seq.25962.51	SL010974	WNK1	Serine/threonine-protein kinase WNK1	Q9H4A3	8.69112	9.59621	8.81323	0.000206382
seq.13940.19	SL025893	IP16:HIN 1	Gamma-interferon-inducible protein 16:Isoform 2, Hematopoietic expression, interferon-inducible nature, and nuclear localization 1	Q16666	10.8501	11.1643	11.2382	0.000201911
seq.5036.50	SL004782	TSG-6	Tumor necrosis factor-inducible gene 6 protein	P98066	10.4371	10.3888	10.7794	0.00020108
seq.11354.21	SL006829	Phospholipase C-beta-1	1-phosphatidylinositol 4,5-bisphosphate phosphodiesterase beta-1	Q9NQ66	12.1453	12.7759	12.2821	0.000200318
seq.10419.1	SL014110	SCAR5	Scavenger receptor class A member 5	Q6ZMJ2	12.4872	12.2869	13.0024	0.000199669
seq.13416.8	SL020086	T132D	Transmembrane protein 132D	Q14C87	11.767	11.3508	11.7956	0.00019899
seq.7809.22	SL018265	SPAT9	Spermatogenesis-associated protein 9	Q9BWV2	10.1226	10.3412	10.5094	0.000198085
seq.16618.7	SL007370	CD69	Early activation antigen CD69	Q07108	7.43962	8.45696	7.47623	0.000195249
seq.14705.1	SL003320	VEGF-D	Vascular endothelial growth factor D	O43915	10.541	10.2797	10.8257	0.000195077
seq.12338.27	SL019671	EGFLA	Pikachurin	Q63HQ2	12.8406	12.7404	13.1948	0.000194483
seq.9456.34	SL005183	IL-22BP	Interleukin-22 receptor subunit alpha-2	Q969J5	11.0011	10.5819	10.8391	0.000192256
seq.3415.61	SL004660	BSP	Bone sialoprotein 2	P21815	11.0248	11.3143	11.7762	0.000190825
seq.15503.15	SL004647	Lefty-A	Left-right determination factor 2	O00292	13.722	13.4738	14.0765	0.00019073
seq.4337.49	SL000051	CRP	C-reactive protein	P02741	15.2221	15.5453	15.6992	0.000189921
seq.18882.7	SL021519	CSTN2	Calsyntenin-2	Q9H4D0	9.44673	9.34179	9.88915	0.000186896
seq.13565.2	SL003760	p130	Retinoblastoma-like protein 2	Q08999	10.4591	10.7096	10.8941	0.000186835
seq.4157.2	SL000586	Thrombin	Thrombin	P00734	10.5902	10.2652	10.141	0.000184059
seq.19372.7	SL021669	MDGA2	MAM domain-containing glycosylphosphatidylinositol anchor protein 2	Q7Z553	10.5311	9.95234	10.3821	0.000183937
seq.17403.14	SL006190	acyl-Coenzyme A dehydrogenase	Short/branched chain specific acyl-CoA dehydrogenase, mitochondrial	P45954	9.75326	10.4941	9.75272	0.000182526
seq.9341.1	SL014328	PDGFD	Platelet-derived growth factor D	Q9GZP0	11.4133	11.8477	11.6651	0.000181722
seq.6383.90	SL012368	TLL1	Tolloid-like protein 1	O43897	13.0964	12.6491	12.9502	0.000179452
seq.21391.17	SL001767	b-CF	Choriogonadotropin subunit beta 3	P0DN86	10.9163	10.8335	11.3187	0.00017942
seq.20561.15	SL020683	CNTN6	Contactin-6	Q9UQ52	10.3684	9.93672	10.1049	0.000175735
seq.10851.77	SL007417	IL27B	Interleukin-27 subunit beta	Q14213	13.7622	13.7252	14.2225	0.000174934
seq.13460.4	SL012363	CHAD	Chondroadherin	O15335	12.5873	11.9677	12.3891	0.000170471
seq.7761.125	SL018256	CHKB	Choline/ethanolamine kinase	Q9Y259	10.9598	11.845	10.8576	0.000169682
seq.19275.68	SL014825	IDH3G	Isocitrate dehydrogenase [NAD] subunit gamma, mitochondrial	P51553	11.387	12.15	11.747	0.000168342
seq.19601.15	SL019725	ASB9	Ankyrin repeat and SOCS box protein 9	Q96DX5	12.0142	11.9119	12.5342	0.00016517
seq.17400.71	SL019729	ACOT8	Acyl-coenzyme A thioesterase 8	O14734	10.862	11.5814	10.7469	0.000164502
seq.12597.68	SL019171	Autophagy protein 5	Autophagy protein 5	Q9H1Y0	9.56953	10.294	9.56667	0.000164423
seq.16900.29	SL012713	MDGA1	MAM domain-containing glycosylphosphatidylinositol anchor protein 1	Q8NFP4	9.75102	9.3499	9.78468	0.000162948
seq.8304.50	SL002539	OPG	Tumor necrosis factor receptor superfamily member 11B	O00300	13.0135	12.8403	13.4731	0.00016141
seq.9869.28	SL004092	NF-kappa-B p105	Nuclear factor NF-kappa-B p105 subunit	P19838	11.7167	12.5569	12.0038	0.000160006
seq.10980.11	SL007155	ACES	Acetylcholinesterase	P22303	10.9973	10.482	10.9457	0.000157755
seq.9793.145	SL019123	IGDC4	Immunoglobulin superfamily DCC subclass member 4	Q8TDY8	9.37283	8.96507	9.31205	0.000157715
seq.15576.158	SL003107	ECP	Eosinophil cationic protein	P12724	14.2629	14.2503	14.6233	0.00015701
seq.8299.66	SL018438	LIRA4	Leukocyte immunoglobulin-like receptor subfamily A member 4	P59901	10.8901	10.5211	10.7496	0.000154843
seq.8982.65	SL010148	TSP3	Thrombospondin-3	P49746	12.358	12.0475	12.6698	0.000154748
seq.8035.6	SL011295	CA198	Uncharacterized protein C1orf198	Q9H425	9.43002	9.96496	9.3862	0.000153272
seq.7083.74	SL008508	MATN4	Matrilin-4	O95460	9.49015	9.02116	9.37221	0.000153198
seq.9835.16	SL006487	AL1A3	Aldehyde dehydrogenase family 1 member A3	P47895	11.2957	11.7487	10.8674	0.000151901
seq.22576.1	SL005157	DC-SIGN	CD209 antigen	Q9NNX6	10.6908	10.491	11.0083	0.000151841
seq.6223.5	SL008392	GUC2B	Guanylate cyclase activator 2B	Q16661	11.0451	10.8723	11.6426	0.000151774
seq.5229.90	SL014735	IMDH1	Inosine-5'-monophosphate dehydrogenase 1	P20839	10.3852	11.0673	10.5286	0.000150321
seq.10714.7	SL000269	ACE	Angiotensin-converting enzyme	P12821	9.16873	8.78573	9.06846	0.000149535
seq.14151.4	SL015510	UCRP	Ubiquitin-like protein ISG15	P05161	10.2559	10.9088	10.7681	0.000148807
seq.20527.47	SL019517	SEM5B	Semaphorin-5B	Q9P283	9.75141	9.31062	9.52749	0.000147329
seq.22403.13	SL006408	H2B1K	Histone H2B type 1-K	O60814	10.0984	10.7347	10.547	0.000147233
seq.3378.49	SL000064	Kallikrein 7	Kallikrein-7	P49862	9.73462	9.34934	9.5315	0.000146466
seq.15449.33	SL010387	TIM-4	T-cell immunoglobulin and mucin domain-containing protein 4	Q96H15	9.22569	9.49682	9.71667	0.000145827
seq.5456.59	SL006694	CNDP1	Beta-Ala-His dipeptidase	Q96KN2	12.0021	11.7718	11.2916	0.000144138
seq.18873.8	SL008523	CEAM8	Carcinoembryonic antigen-related cell adhesion molecule 8	P31997	12.1071	12.1048	12.598	0.000142785
seq.12800.5	SL019890	TPPP2	Tubulin polymerization-promoting protein family member 2	P59282	11.9293	11.5566	12.0257	0.000142102
seq.9627.15	SL012611	VITRN	Vitrin	Q6UXI7	11.0993	10.8739	11.4762	0.000140509
seq.12662.82	SL004998	ECH1	Delta(3,5)-Delta(2,4)-dienoyl-CoA isomerase, mitochondrial	Q13011	8.75939	9.59652	8.77549	0.000138256
seq.15635.4	SL012834	SMOC2	SPARC-related modular calcium-binding protein 2	Q9H3U7	10.3668	10.2093	10.7988	0.000137553
seq.14684.17	SL011179	CAN2	Calpain-2 catalytic subunit	P17655	12.56	12.3619	12.9012	0.000136846
seq.3807.1	SL007651	FGF23	Fibroblast growth factor 23	Q9GZV9	9.05864	9.15459	9.61686	0.000135347
seq.13524.25	SL020161	H6ST2	Heparan-sulfate 6-O-sulfotransferase 2	Q96MM7	9.12901	9.29649	9.57219	0.000133191
seq.11152.46	SL003918	kallikrein 13	Kallikrein-13	Q9UKR3	12.2039	11.816	12.4268	0.000133158
seq.3503.4	SL003179	Integrin a1b1	Integrin alpha-I: beta-1 complex	P05556|P56199	13.0644	13.5526	13.4462	0.000132455
seq.24445.38	SL019867	AF1L2	Actin filament-associated protein 1-like 2	Q8N4X5	8.8999	9.49718	9.31286	0.000129969
seq.5030.52	SL006629	SIRT2	NAD-dependent protein deacetylase sirtuin-2	Q8IXJ6	12.8512	12.9474	12.4986	0.000129242
seq.7970.315	SL018330	NAR3	Ecto-ADP-ribosyltransferase 3	Q13508	12.3769	12.2073	12.8872	0.000126356
seq.3296.92	SL008623	CNTN2	Contactin-2	Q02246	10.4497	10.0713	10.4642	0.000126273
seq.17672.184	SL006288	Gastric intrinsic factor	Gastric intrinsic factor	P27352	10.9229	10.3232	10.876	0.000124901
seq.6485.59	SL008517	IGLL1	Immunoglobulin lambda-like polypeptide 1	P15814	10.0927	9.442	9.90503	0.000124145
seq.6472.40	SL002545	GP100	Melanocyte protein PMEL	P40967	11.809	11.3242	11.9891	0.000124086
seq.4328.2	SL013490	BOC	Brother of CDO	Q9BWV1	10.6195	10.32	10.8414	0.000122688
seq.9335.28	SL017397	PSG9	Pregnancy-specific beta-1-glycoprotein 9	Q00887	9.05024	8.91923	9.41917	0.000121883
seq.10615.18	SL008066	MYP0	Myelin protein P0	P25189	10.4653	10.2849	10.8016	0.000121165
seq.2692.74	SL002528	NPS-PLA2	Phospholipase A2, membrane associated	P14555	10.9244	11.1788	11.572	0.000121113
seq.20999.12	SL006486	RL5	60S ribosomal protein L5	P46777	10.5299	11.2238	10.4388	0.00011969
seq.23545.6	SL013266	NDEL1	Nuclear distribution protein nudE-like 1	Q9GZM8	11.0139	11.5321	11.0284	0.000119063
seq.5725.1	SL008574	OMD	Osteomodulin	Q99983	9.03418	8.93223	9.41807	0.000118832
seq.5581.28	SL012486	FGL1	Fibrinogen-like protein 1	Q08830	15.9049	16.1455	16.2616	0.000118055
seq.20093.9	SL001720	VCAM-1	Vascular cell adhesion protein 1	P19320	12.7257	12.5489	13.0764	0.000117323
seq.13744.37	SL005187	IL-3 Ra	Interleukin-3 receptor subunit alpha	P26951	12.2221	11.8993	12.4443	0.000116671
seq.18830.1	SL011968	Omentin	Intelectin-1	Q8WWA0	12.8843	12.5374	13.1319	0.000116621
seq.8287.17	SL018456	CLM2	CMRF35-like molecule 2	Q496F6	8.7192	8.71453	9.05097	0.000116619
seq.3858.5	SL008063	PPAC	Low molecular weight phosphotyrosine protein phosphatase	P24666	11.1886	12.1494	11.0977	0.000115871
seq.21190.4	SL022282	UBE2W	Ubiquitin-conjugating enzyme E2 W	Q96B02	10.3548	10.7488	10.4406	0.000115764
seq.8337.65	SL018463	PTPRU	Receptor-type tyrosine-protein phosphatase U	Q92729	11.4615	11.113	11.5134	0.000115197
seq.21771.47	SL022690	MGAT3	Beta-1,4-mannosyl-glycoprotein 4-beta-N-acetylglucosaminyltransferase	Q09327	9.83059	9.52149	9.97042	0.000114505
seq.12497.29	SL015180	SDOS	Tudor-interacting repair regulator protein	Q9BRJ7	12.348	12.9908	12.479	0.00011373
seq.15503.20	SL004647	Lefty-A	Left-right determination factor 2	O00292	9.81697	9.32849	9.70639	0.000112167
seq.4141.79	SL003183	IP-10	C-X-C motif chemokine 10	P02778	10.1609	10.2328	10.6202	0.000112157
seq.5632.6	SL012846	CRAC1	Cartilage acidic protein 1	Q9NQ79	10.5869	10.3037	10.5303	0.000109807
seq.25225.14	SL021546	FHL17	Ferritin heavy polypeptide-like 17	Q9BXU8	9.63938	10.0884	9.887	0.000107586
seq.8983.7	SL010628	GOLM1	Golgi membrane protein 1	Q8NBJ4	10.9541	10.9136	11.4631	0.000106923
seq.8374.5	SL004638	NGF R	Tumor necrosis factor receptor superfamily member 16	P08138	11.4831	11.0569	11.4217	0.000106212
seq.13477.65	SL007448	LT4R1	Leukotriene B4 receptor 1	Q15722	9.3649	10.1636	9.27549	0.000106157
seq.13682.47	SL004153	M-CSF R	Macrophage colony-stimulating factor 1 receptor	P07333	12.176	12.1363	12.4849	0.000106122
seq.13501.10	SL020163	S35G2	Solute carrier family 35 member G2	Q8TBE7	10.6166	10.6127	10.2464	0.000104732
seq.21395.23	SL012360	PCD17	Protocadherin-17	O14917	10.8358	10.532	11.0852	0.000103208
seq.23691.2	SL010925	TTL12	Tubulin--tyrosine ligase-like protein 12	Q14166	10.7611	11.2523	10.9538	0.000103141
seq.9509.4	SL019038	TM38B	Trimeric intracellular cation channel type B	Q9NVV0	8.97816	9.52663	9.0298	0.00010173
seq.3628.3	SL010501	MP2K2	Dual specificity mitogen-activated protein kinase kinase 2	P36507	12.2251	12.1392	12.6866	0.000101543
seq.5675.6	SL003198	Tenascin	Tenascin	P24821	12.0855	12.1395	12.4274	0.000100914
seq.6247.9	SL008942	SIRB1	Signal-regulatory protein beta-1	O00241	11.0087	10.9974	11.7021	0.000100912
seq.9188.119	SL003188	MIG	C-X-C motif chemokine 9	Q07325	9.04299	9.03456	9.68267	0.000100904
seq.21154.8	SL021944	CB39L	Calcium-binding protein 39-like	Q9H9S4	10.9637	11.5297	11.0933	0.000100876
seq.15633.6	SL000566	RBP	Retinol-binding protein 4	P02753	12.0282	11.8903	12.0658	0.00010027
seq.3166.92	SL005215	Siglec-3	Myeloid cell surface antigen CD33	P20138	10.7631	10.3969	11.0269	9.94838e-05
seq.19557.3	SL021540	KLOTB	Beta-klotho	Q86Z14	9.48398	9.31608	9.222	9.86738e-05
seq.8300.82	SL025958	PEX14:N-term	Peroxisomal membrane protein PEX14:N-term	O75381	8.65138	9.35895	8.97799	9.86201e-05
seq.21767.129	SL022643	GLT14	Polypeptide N-acetylgalactosaminyltransferase 14	Q96FL9	10.9548	10.5162	10.7559	9.72246e-05
seq.12478.15	SL008862	RL30	60S ribosomal protein L30	P62888	12.8854	13.4926	12.9345	9.49675e-05
seq.5443.62	SL002505	ANP	Atrial natriuretic factor	P01160	10.6719	10.5121	11.0328	9.49039e-05
seq.20221.26	SL011403	PDE4C	cAMP-specific 3',5'-cyclic phosphodiesterase 4C	Q08493	13.4571	13.8105	13.7219	9.4884e-05
seq.10603.1	SL012419	HIS3	Histatin-3	P15516	10.1268	9.84065	10.429	9.41867e-05
seq.20524.38	SL013799	NRG3	Pro-neuregulin-3, membrane-bound isoform	P56975	8.89406	8.60946	9.09483	9.3472e-05
seq.20117.5	SL008378	4EBP2	Eukaryotic translation initiation factor 4E-binding protein 2	Q13542	10.0461	10.2193	10.3664	9.19768e-05
seq.18916.25	SL004707	Inosine triphosphatase	Inosine triphosphate pyrophosphatase	Q9BY32	11.8076	12.5053	12.0205	9.19652e-05
seq.8018.43	SL018397	VSIG2	V-set and immunoglobulin domain-containing protein 2	Q96IQ7	11.3974	11.8835	11.4972	9.11949e-05
seq.16620.26	SL007021	LY75	Lymphocyte antigen 75	O60449	12.5254	12.2376	12.6141	9.04967e-05
seq.5099.14	SL005195	LAG-3	Lymphocyte activation gene 3 protein	P18627	13.6051	13.1458	13.801	8.89736e-05
seq.19377.14	SL012399	NOE2	Noelin-2	O95897	10.1299	9.76737	9.86274	8.89459e-05
seq.2771.35	SL000462	IGFBP-1	Insulin-like growth factor-binding protein 1	P08833	13.4673	13.3423	14.0125	8.52491e-05
seq.24474.12	SL023667	TTC9A	Tetratricopeptide repeat protein 9A	Q92623	9.16629	10.1342	9.1515	8.52255e-05
seq.9313.27	SL017250	CBLN1	Cerebellin-1	P23435	10.4325	10.1349	10.5608	8.45416e-05
seq.17447.52	SL008544	SFRP4	Secreted frizzled-related protein 4	Q6FHJ7	12.8205	12.4222	12.9061	8.37365e-05
seq.9815.5	SL025967	RHG01:CRAL-TRIO	Rho GTPase-activating protein 1:Cellular retinaldehyde-TRIO domain	Q07960	8.96293	9.48244	9.10773	8.30369e-05
seq.2697.7	SL003041	PF-4	Platelet factor 4	P02776	13.9737	14.9646	13.427	8.22011e-05
seq.7178.59	SL018104	DEPP	Protein DEPP	Q9NTK1	11.8289	11.4339	11.5358	8.21721e-05
seq.18832.65	SL021544	SAA2	Serum amyloid A-2 protein	P0DJI9	11.4129	12.1309	12.3682	8.08702e-05
seq.8479.4	SL000645	MMP-10	Stromelysin-2	P09238	10.2303	10.1579	10.666	8.08178e-05
seq.8080.24	SL011622	PSMP	Prostate-associated microseminoprotein	Q1L6U9	9.87078	9.48028	9.87988	8.07512e-05
seq.12975.11	SL002694	Keratin 20	Keratin, type I cytoskeletal 20	P35900	9.75914	9.56387	10.3222	8.01017e-05
seq.11150.3	SL002657	Collagen a1(VI)	Collagen alpha-1(VI) chain	P12109	11.6092	11.4813	11.8972	7.9356e-05
seq.5852.6	SL004783	S100A12	Protein S100-A12	P80511	11.6317	11.9519	11.8986	7.92774e-05
seq.8620.56	SL003919	kallikrein 14	Kallikrein-14	Q9P0G3	11.9481	11.5922	12.0396	7.85933e-05
seq.21162.30	SL022249	TBCEL	Tubulin-specific chaperone cofactor E-like protein	Q5QJ74	13.3861	13.9774	13.2565	7.8545e-05
seq.10620.21	SL000548	PSP-94	Beta-microseminoprotein	P08118	12.5489	12.4491	13.3217	7.84334e-05
seq.9126.171	SL018814	NT5D3	5'-nucleotidase domain-containing protein 3	Q86UY8	8.37299	9.08423	8.40735	7.8417e-05
seq.7989.5	SL018345	CA226	Uncharacterized protein C1orf226	A1L170	12.0301	12.1158	12.4005	7.78538e-05
seq.9526.3	SL019000	COLL1	Colipase-like protein 1	A2RUU4	9.44205	9.57341	9.76073	7.76695e-05
seq.6402.8	SL022716	PILRA isoform FDF03-deltaTM	Paired immunoglobulin-like type 2 receptor alpha isoform FDF03-deltaTM	Q9UKJ1	11.6712	11.8298	12.1992	7.71406e-05
seq.8091.16	SL025929	MASP3:Heavy	Mannan-binding lectin serine protease 1:Mannan-binding lectin serine protease 1 heavy chain	P48740	8.01053	7.55308	7.66681	7.70969e-05
seq.8484.24	SL000498	Leptin	Leptin	P41159	14.5945	14.1257	14.0524	7.70035e-05
seq.2789.26	SL000525	MMP-7	Matrilysin	P09237	13.3721	13.1065	13.7605	7.69953e-05
seq.8660.5	SL009409	OLFL3	Olfactomedin-like protein 3	Q9NRN5	13.7413	13.3638	13.7811	7.6994e-05
seq.6896.3	SL017990	CA162	Transmembrane protein C1orf162	Q8NEQ5	11.9082	11.4848	11.3406	7.63318e-05
seq.21797.4	SL001907	HLA-C	HLA-C	P10321	13.9413	13.6571	14.279	7.63179e-05
seq.21688.50	SL004510	VLA-4	Very Late Antigen-4	P05556|P13612	11.1267	10.8017	11.1601	7.55433e-05
seq.6260.14	SL003198	Tenascin	Tenascin	P24821	14.6914	14.6805	14.9307	7.47992e-05
seq.3303.23	SL004438	Cystatin M	Cystatin-M	Q15828	12.1359	12.0515	12.7544	7.47702e-05
seq.20570.18	SL018234	VSTM1	V-set and transmembrane domain-containing protein 1	Q6UX27	9.06923	9.09224	9.66413	7.47632e-05
seq.8221.19	SL003080	MIF	Macrophage migration inhibitory factor	P14174	11.2055	11.7695	11.5016	7.47064e-05
seq.7038.45	SL018029	SIA8D	CMP-N-acetylneuraminate-poly-alpha-2,8-sialyltransferase	Q92187	9.84483	9.67668	10.3051	7.40059e-05
seq.15384.15	SL011369	KLOTHO	Klotho	Q9UEF7	11.1435	10.7083	11.0251	7.33119e-05
seq.25949.3	SL024271	PLCD3	1-phosphatidylinositol 4,5-bisphosphate phosphodiesterase delta-3	Q8N3E9	10.6372	11.2715	10.7249	7.31863e-05
seq.8814.33	SL018678	SAPL1	Proactivator polypeptide-like 1	Q6NUJ1	10.8292	10.4752	10.6978	7.25458e-05
seq.14013.11	SL015118	TANK	TRAF family member-associated NF-kappa-B activator	Q92844	9.56843	10.1699	9.66825	7.25114e-05
seq.6918.183	SL012408	CCKN	Cholecystokinin	P06307	10.0643	9.77665	10.3783	7.18339e-05
seq.9844.138	SL008091	ACTN2	Alpha-actinin-2	P35609	10.3861	10.699	11.2625	7.18126e-05
seq.6576.1	SL004770	ART4	Ecto-ADP-ribosyltransferase 4	Q93070	10.8951	10.7831	11.1531	7.17913e-05
seq.12931.16	SL007088	MCR	Mineralocorticoid receptor	P08235	9.13187	9.544	9.11229	7.11227e-05
seq.11177.16	SL006465	K2C5	Keratin, type II cytoskeletal 5	P13647	11.0767	11.1361	11.5278	7.11183e-05
seq.11237.49	SL006539	PCOC1	Procollagen C-endopeptidase enhancer 1	Q15113	12.3114	12.0952	12.3543	7.10505e-05
seq.7953.20	SL018318	SLAF1	Signaling lymphocytic activation molecule	Q13291	10.5637	10.4876	10.9554	7.10017e-05
seq.23584.2	SL023535	NUD15	Nucleotide triphosphate diphosphatase NUDT15	Q9NV35	9.07845	9.92052	9.42311	7.02523e-05
seq.18253.8	SL008174	SSB	Single-stranded DNA-binding protein, mitochondrial	Q04837	10.1694	10.0189	10.749	7.0248e-05
seq.22155.44	SL022897	GEMI7	Gem-associated protein 7	Q9H840	12.0123	11.8289	11.7297	6.95762e-05
seq.13132.14	SL008522	SEM5A	Semaphorin-5A	Q13591	12.2237	11.9871	12.2793	6.94941e-05
seq.20952.15	SL022023	ECHD1	Ethylmalonyl-CoA decarboxylase	Q9NTX5	12.7313	13.4436	12.7073	6.88245e-05
seq.19254.125	SL010923	GMPR1	GMP reductase 1	P36959	11.7539	12.6681	11.613	6.87536e-05
seq.7956.11	SL018336	MOS1	MICOS complex subunit MIC10	Q5TGZ0	10.8288	10.6951	10.4402	6.81355e-05
seq.3431.54	SL004137	EphA1	Ephrin type-A receptor 1	P21709	13.3688	13.0574	13.6772	6.8077e-05
seq.4224.7	SL007022	HNRPQ	Heterogeneous nuclear ribonucleoprotein Q	O60506	12.5594	12.4772	12.3304	6.80473e-05
seq.9021.1	SL010386	TIM-1	Hepatitis A virus cellular receptor 1	Q96D42	10.2051	10.2558	10.9107	6.73324e-05
seq.6973.111	SL025882	IGF-II:Pro-form	Insulin-like growth factor II:Isoform 3, Pro-form	P01344	10.6404	10.356	10.3918	6.65925e-05
seq.8244.16	SL007643	FUT8	Alpha-(1,6)-fucosyltransferase	Q9BYC5	9.63397	9.97866	9.40211	6.57879e-05
seq.5813.58	SL000408	Epo	Erythropoietin	P01588	9.53774	9.39431	10.0588	6.51047e-05
seq.23581.131	SL023012	Obestatin	Obestatin	Q9UBU3	10.4183	10.3016	10.7843	6.49794e-05
seq.13673.21	SL008288	TCPH	T-complex protein 1 subunit eta	Q99832	11.6259	12.5712	11.7177	6.43033e-05
seq.4500.50	SL004363	SCGF-alpha	Stem cell growth factor-alpha	Q9Y240	11.6989	11.8945	11.8861	6.4284e-05
seq.11140.56	SL025819	CO1A1:C-term propeptide	Collagen alpha-1(I) chain:C-term propeptide	P02452	10.8191	10.7351	11.1591	6.4225e-05
seq.3448.13	SL004125	IR	Insulin receptor	P06213	12.8514	12.5667	13.0044	6.3599e-05
seq.21737.20	SL022661	SIAT2	Beta-galactoside alpha-2,6-sialyltransferase 2	Q96JF0	11.128	10.9793	11.2974	6.29188e-05
seq.14023.84	SL004660	BSP	Bone sialoprotein 2	P21815	11.2965	11.4921	11.524	6.28888e-05
seq.3758.63	SL003974	Activated Protein C	Activated Protein C	P04070	14.0217	13.7785	13.7503	6.27173e-05
seq.13102.1	SL012769	FAM3D	Protein FAM3D	Q96BQ1	12.3638	12.0904	12.8698	6.12854e-05
seq.9017.58	SL018796	LPH	Lactase-phlorizin hydrolase	P09848	10.9619	10.4254	11.0044	6.12633e-05
seq.3487.32	SL003167	BLC	C-X-C motif chemokine 13	O43927	9.34173	9.42892	9.81885	6.05905e-05
seq.18922.27	SL007199	CD68	Macrosialin	P34810	10.0003	10.4832	10.1617	6.05829e-05
seq.18337.4	SL014629	GMDS	GDP-mannose 4,6 dehydratase	O60547	9.85856	10.4812	9.91051	5.9846e-05
seq.18419.20	SL004614	p16-ARC	Actin-related protein 2/3 complex subunit 5	O15511	9.0649	9.79836	9.09646	5.98382e-05
seq.15558.63	SL008525	AMPE	Glutamyl aminopeptidase	Q07075	11.6893	11.3125	11.7289	5.83071e-05
seq.3894.15	SL005629	NAGK	N-acetyl-D-glucosamine kinase	Q9UJ70	9.9831	10.2621	9.95697	5.82801e-05
seq.8231.122	SL003321	VEGF sR1	Vascular endothelial growth factor receptor 1	P17948	8.82169	8.61643	8.93393	5.82618e-05
seq.3038.9	SL003326	I-TAC	C-X-C motif chemokine 11	O14625	10.8342	11.7622	11.1318	5.8227e-05
seq.9713.67	SL012503	PGFRL	Platelet-derived growth factor receptor-like protein	Q15198	12.9089	12.6595	13.0547	5.75589e-05
seq.25080.16	SL023140	UDB15	UDP-glucuronosyltransferase 2B15	P54855	10.4791	10.1476	10.4554	5.7527e-05
seq.7015.8	SL018005	LIRB5	Leukocyte immunoglobulin-like receptor subfamily B member 5	O75023	13.4683	13.2059	13.5351	5.69025e-05
seq.16613.3	SL008898	CAD17	Cadherin-17	Q12864	11.9634	11.5135	11.9195	5.68924e-05
seq.9094.5	SL018818	CLC4C	C-type lectin domain family 4 member C	Q8WTT0	10.7283	10.3567	10.6575	5.6876e-05
seq.6544.33	SL012542	NELL1	Protein kinase C-binding protein NELL1	Q92832	10.6239	10.3705	10.2196	5.68453e-05
seq.5810.25	SL005155	Cripto	Teratocarcinoma-derived growth factor 1	P13385	9.89674	9.76792	10.4141	5.6822e-05
seq.5631.83	SL008634	MOTI	Promotilin	P12872	12.7971	12.8208	13.2733	5.68118e-05
seq.3035.80	SL004354	IL-19	Interleukin-19	Q9UHD0	12.6355	12.4162	12.6957	5.60817e-05
seq.9267.2	SL012862	CBPA4	Carboxypeptidase A4	Q9UI42	13.0664	12.7112	13.1805	5.60559e-05
seq.13697.51	SL007151	GPDA	Glycerol-3-phosphate dehydrogenase [NAD(+)], cytoplasmic	P21695	11.4266	11.3131	11.1217	5.53993e-05
seq.18864.7	SL006480	TRY3	Trypsin-3	P35030	9.64088	9.77944	10.2518	5.53411e-05
seq.5363.51	SL010470	Semaphorin 3E	Semaphorin-3E	O15041	10.5161	10.3253	10.6671	5.52748e-05
seq.11287.14	SL005251	Cytochrome b5	Cytochrome b5	P00167	10.278	10.4403	10.5821	5.47216e-05
seq.8397.147	SL018482	QSOX2	Sulfhydryl oxidase 2	Q6ZRP7	10.4703	10.2141	10.3616	5.45913e-05
seq.16081.38	SL005692	Aldose reductase-like	Aldo-keto reductase family 1 member B10	O60218	11.9507	11.4497	11.7017	5.45695e-05
seq.21111.49	SL022070	HPBP1	Hsp70-binding protein 1	Q9NZL4	9.72468	10.3516	9.86952	5.45549e-05
seq.15542.19	SL013015	KCRU	Creatine kinase U-type, mitochondrial	P12532	14.3819	14.0529	14.409	5.38859e-05
seq.15653.9	SL006511	COAA1	Collagen alpha-1(X) chain	Q03692	9.15962	9.11606	9.53039	5.38611e-05
seq.2571.12	SL000045	IGFBP-3	Insulin-like growth factor-binding protein 3	P17936	14.2572	13.9387	13.9604	5.38592e-05
seq.14294.61	SL013880	MBD1	Methyl-CpG-binding domain protein 1	Q9UIS9	11.912	11.9944	11.6158	5.38253e-05
seq.20538.71	SL025984	SIG11:ECD	Sialic acid-binding Ig-like lectin 11:Extracellular domain, Isoform 1	Q96RL6	9.20612	8.92219	9.53663	5.31331e-05
seq.10428.1	SL018045	KI2S2	Killer cell immunoglobulin-like receptor 2DS2	P43631	10.6683	10.4416	11.1876	5.2397e-05
seq.5742.14	SL012844	PPA6	Lysophosphatidic acid phosphatase type 6	Q9NPH0	12.0486	11.9486	12.2879	5.23637e-05
seq.14086.11	SL012754	ASM3A	Acid sphingomyelinase-like phosphodiesterase 3a	Q92484	8.13968	7.78362	7.99726	5.23518e-05
seq.15447.45	SL000574	Sorbitol dehydrogenase	Sorbitol dehydrogenase	Q00796	13.9306	14.341	13.7641	5.23495e-05
seq.2630.12	SL004588	IL-1 R AcP	Interleukin-1 Receptor accessory protein	Q9NPH3	14.1685	13.8823	14.06	5.23075e-05
seq.2973.15	SL000668	CD36 ANTIGEN	Platelet glycoprotein 4	P16671	13.7486	13.8763	13.6306	5.22973e-05
seq.5508.62	SL000344	Cathepsin D	Cathepsin D	P07339	11.324	11.4953	11.6123	5.15698e-05
seq.6077.63	SL013510	CECR1	Adenosine deaminase CECR1	Q9NZK5	13.9068	13.7182	14.1355	5.15631e-05
seq.24215.8	SL008460	PRRX1	Paired mesoderm homeobox protein 1	P54821	10.3681	10.2289	10.5876	5.15211e-05
seq.11104.13	SL003340	YKL-40	Chitinase-3-like protein 1	P36222	13.6711	13.8474	14.5001	5.15211e-05
seq.5954.62	SL003970	PTH	Parathyroid hormone	P01270	10.571	10.4104	11.0307	5.15005e-05
seq.23259.23	SL023427	EFMT1	EEF1A lysine methyltransferase 1	Q8WVE0	10.0454	9.7394	9.61112	5.08855e-05
seq.6462.12	SL004789	TIMP-4	Metalloproteinase inhibitor 4	Q99727	11.8947	11.8915	12.2924	5.08657e-05
seq.13431.74	SL020092	F159A	Membrane protein FAM159A	Q6UWV7	8.54291	8.41895	8.98789	5.01786e-05
seq.8021.59	SL018411	RM14	39S ribosomal protein L14, mitochondrial	Q6P1L8	9.1435	9.57504	9.26259	5.0119e-05
seq.9118.7	SL018816	PSD2	PH and SEC7 domain-containing protein 2	Q9BQI7	10.5278	10.2092	10.3953	5.01175e-05
seq.5635.66	SL017099	TREM2	Triggering receptor expressed on myeloid cells 2	Q9NZC2	11.8833	11.769	12.2398	4.93993e-05
seq.4324.33	SL008516	CYTT	Cystatin-SA	P09228	12.9924	12.7617	13.6577	4.86763e-05
seq.5437.63	SL001774	FABP	Fatty acid-binding protein, heart	P05413	14.4651	14.5414	15.0843	4.86705e-05
seq.21108.5	SL011288	CSTP1	Uncharacterized metallophosphoesterase CSTP1	Q9BRF8	11.68	12.1618	11.8211	4.78868e-05
seq.5509.7	SL025842	EGF:ECD	Epidermal growth factor:Extracellular domain	P01133	9.33547	9.84336	9.25863	4.78777e-05
seq.16785.45	SL004530	HD-5	Defensin-5	Q01523	11.5832	11.6791	12.2141	4.78455e-05
seq.23566.6	SL006112	ApoL-II	Apolipoprotein-L2	Q9BQE5	12.4086	12.3915	12.6812	4.78084e-05
seq.5015.15	SL003440	PAFAH	Platelet-activating factor acetylhydrolase	Q13093	13.879	13.6803	14.0678	4.7804e-05
seq.8986.2	SL018791	SERA	D-3-phosphoglycerate dehydrogenase	O43175	11.1515	11.8189	11.2227	4.77802e-05
seq.4562.1	SL012457	NXPH1	Neurexophilin-1	P58417	14.1382	14.0371	13.8173	4.71443e-05
seq.6895.1	SL026013	TR:CD	Transferrin receptor protein 1:Cytoplasmic domain	P02786	11.3364	11.425	11.6387	4.71024e-05
seq.3495.15	SL003172	GCP-2	C-X-C motif chemokine 6	P80162	10.397	10.8853	10.437	4.70728e-05
seq.5947.90	SL000598	Tpo	Thrombopoietin	P40225	7.47336	7.8139	7.7402	4.70641e-05
seq.23528.199	SL023400	PHIPL	Phytanoyl-CoA hydroxylase-interacting protein-like	Q96FC7	9.16231	9.02496	9.34201	4.63492e-05
seq.9243.10	SL012687	LYG1	Lysozyme g-like protein 1	Q8N1E2	11.0515	10.9475	11.3074	4.6341e-05
seq.21524.14	SL008618	UBP5	Ubiquitin carboxyl-terminal hydrolase 5	P45974	10.7792	11.253	10.8053	4.63195e-05
seq.21220.11	SL011322	SAR1B	GTP-binding protein SAR1b	Q9Y6B6	11.4145	11.1208	11.2028	4.56655e-05
seq.4801.13	SL007153	PERL	Lactoperoxidase	P22079	9.56885	9.46078	9.6959	4.56546e-05
seq.9253.52	SL017264	BGAT	Histo-blood group ABO system transferase	P16442	11.9444	11.4148	11.5491	4.56311e-05
seq.2992.59	SL004850	IL-17 sR	Interleukin-17 receptor A	Q96F46	13.2069	13.041	13.4446	4.5604e-05
seq.4125.52	SL003680	sRAGE	Advanced glycosylation end product-specific receptor, soluble	Q15109	11.8443	11.5274	12.1483	4.5585e-05
seq.6574.11	SL008605	FAIM3	Fas apoptotic inhibitory molecule 3	O60667	12.8116	12.7366	13.2071	4.55721e-05
seq.21713.11	SL012470	RELN	Reelin	P78509	12.6219	12.3854	12.3494	4.55718e-05
seq.22482.87	SL006447	K1C14	Keratin, type I cytoskeletal 14	P02533	10.1024	9.9832	9.87704	4.55394e-05
seq.12663.1	SL011234	THTR	Thiosulfate sulfurtransferase	Q16762	10.7526	10.4627	10.8963	4.49528e-05
seq.22968.9	SL021008	GGE2D	G antigen 2D	Q9UEU5	9.64398	10.157	9.7661	4.48371e-05
seq.25245.22	SL023554	RIC8A	Synembryn-A	Q9NPQ8	11.1748	11.48	11.4867	4.47417e-05
seq.4569.52	SL014091	SORC2	VPS10 domain-containing receptor SorCS2	Q96PQ0	9.43352	9.28742	9.32527	4.41408e-05
seq.23569.53	SL023345	STA10	START domain-containing protein 10	Q9Y365	11.9705	12.4141	12.4008	4.41388e-05
seq.9237.54	SL005390	Lysosomal acid phosphatase	Lysosomal acid phosphatase	P11117	8.68496	8.61903	8.87781	4.40855e-05
seq.7871.16	SL008988	T132A	Transmembrane protein 132A	Q24JP5	10.642	10.3372	10.7445	4.39973e-05
seq.24693.5	SL010855	CLIC3	Chloride intracellular channel protein 3	O95833	10.6543	10.6356	10.9868	4.34481e-05
seq.25073.13	SL023205	UBE4A	Ubiquitin conjugation factor E4 A	Q14139	11.5867	11.2995	11.4952	4.34284e-05
seq.5636.10	SL002084	MFAP4	Microfibril-associated glycoprotein 4	P55083	10.2019	10.0155	10.507	4.33987e-05
seq.3514.49	SL004008	Proteinase-3	Myeloblastin	P24158	10.6317	10.8933	10.8765	4.33838e-05
seq.16885.49	SL020106	MARE3	Microtubule-associated protein RP/EB family member 3	Q9UPY8	16.0411	16.4698	15.955	4.33571e-05
seq.15573.110	SL008782	CSPG3	Neurocan core protein	O14594	11.1614	10.7848	11.1541	4.26653e-05
seq.4496.60	SL000522	MMP-12	Macrophage metalloelastase	P39900	10.557	10.2905	10.9681	4.26174e-05
seq.2665.26	SL004672	BCMA	Tumor necrosis factor receptor superfamily member 17	Q02223	12.2488	12.0882	12.4745	4.26104e-05
seq.16892.23	SL008778	ENPP2	Ectonucleotide pyrophosphatase/phosphodiesterase family member 2	Q13822	10.7019	10.6524	10.9553	4.26013e-05
seq.6941.11	SL012704	SUMF1	Sulfatase-modifying factor 1	Q8NBK3	10.6372	10.4761	10.9025	4.25742e-05
seq.13119.26	SL004467	protein Z inhibitor	Protein Z-dependent protease inhibitor	Q9UK55	12.6947	12.5857	12.5402	4.18717e-05
seq.6525.17	SL012566	DUSP13	Dual specificity protein phosphatase 13 isoform A	Q6B8I1	11.982	11.7341	11.9166	4.18603e-05
seq.4924.32	SL000521	MMP-1	Interstitial collagenase	P03956	13.9472	14.6796	14.204	4.17625e-05
seq.19367.34	SL016427	D3D2	Enoyl-CoA delta isomerase 1, mitochondrial	P42126	9.95132	10.4326	9.88516	4.11367e-05
seq.3440.7	SL004298	granzyme A	Granzyme A	P12544	10.949	10.6867	10.9631	4.11255e-05
seq.10855.55	SL009948	PLXB2	Plexin-B2	O15031	11.77	11.4721	11.8972	4.1125e-05
seq.4996.66	SL006448	HRG	Histidine-rich glycoprotein	P04196	12.6684	12.443	12.3914	4.10866e-05
seq.19760.26	SL009336	CBPA1	Carboxypeptidase A1	P15085	11.1361	11.5919	11.1881	4.10429e-05
seq.9337.43	SL012423	TKN1	Protachykinin-1	P20366	8.08146	8.08912	8.35719	4.03796e-05
seq.12386.11	SL012837	AMPB	Aminopeptidase B	Q9H4A4	12.6385	12.4456	12.8163	4.03789e-05
seq.7161.25	SL018068	G6PE	GDH/6PGL endoplasmic bifunctional protein	O95479	11.9221	11.8941	12.1212	4.02835e-05
seq.15560.52	SL003561	Apo-TC II	Transcobalamin-2	P20062	14.0579	13.9835	14.5278	3.96613e-05
seq.16616.137	SL007119	ENOB	Beta-enolase	P13929	10.575	10.3603	10.372	3.96441e-05
seq.16320.139	SL009127	CD320	CD320 antigen	Q9NPF0	9.87796	10.2227	10.1224	3.96384e-05
seq.20423.40	SL010770	CIB1	Calcium and integrin-binding protein 1	Q99828	12.5788	12.2523	12.4263	3.96026e-05
seq.12475.48	SL019722	CLIC5	Chloride intracellular channel protein 5	Q9NZA1	12.1263	11.9038	12.0141	3.88412e-05
seq.2743.5	SL005220	Sonic Hedgehog	Sonic hedgehog protein	Q15465	8.48422	8.13633	8.41945	3.81747e-05
seq.21945.4	SL012829	WNT5B	Protein Wnt-5b	Q9H1J7	11.7742	11.396	11.7308	3.81372e-05
seq.19364.163	SL000131	PCNA	Proliferating cell nuclear antigen	P12004	8.56461	8.96659	8.67592	3.81288e-05
seq.22821.50	SL004997	UNG	Uracil-DNA glycosylase	P13051	10.9492	10.7028	10.7391	3.81282e-05
seq.3519.3	SL003196	TARC	C-C motif chemokine 17	Q92583	8.77205	9.18841	8.71771	3.81084e-05
seq.13720.95	SL004008	Proteinase-3	Myeloblastin	P24158	11.141	11.2196	11.4253	3.74614e-05
seq.25236.11	SL023638	MTL26	Methyltransferase-like 26	Q96S19	10.1916	10.5254	10.2132	3.73858e-05
seq.3220.40	SL010378	RET	Proto-oncogene tyrosine-protein kinase receptor Ret	P07949	10.1554	10.0812	9.86764	3.736e-05
seq.21452.3	SL011156	DNM1L	Dynamin-1-like protein	O00429	12.8354	12.4761	12.8077	3.67062e-05
seq.5744.12	SL017113	CA056	Protein MENT	Q9BUN1	10.4786	10.1607	10.3774	3.66644e-05
seq.21227.18	SL000576	SULT 1A1*2	SULT 1A1*2	P50225	10.7889	11.7403	10.7737	3.66539e-05
seq.2911.27	SL002621	Midkine	Midkine	P21741	11.212	11.8868	11.4511	3.66501e-05
seq.5491.12	SL010471	Testican-2	Testican-2	Q92563	13.7512	13.4956	13.4908	3.66469e-05
seq.17460.51	SL004388	Mx1	Interferon-induced GTP-binding protein Mx1	P20591	9.59657	9.66306	9.62618	3.66065e-05
seq.11089.7	SL000459	IgA	Immunoglobulin A	P01877|P01876	12.6575	12.8675	13.0631	3.64948e-05
seq.5301.7	SL000406	Eotaxin	Eotaxin	P51671	13.1081	12.8228	13.1585	3.59071e-05
seq.2827.23	SL000427	Fractalkine/CX3CL-1	Fractalkine	P78423	11.2865	11.0065	11.4644	3.58478e-05
seq.12768.3	SL019887	PPR3B	Protein phosphatase 1 regulatory subunit 3B	Q86XI6	10.0362	9.85403	9.95503	3.58248e-05
seq.6444.15	SL012511	PSG3	Pregnancy-specific beta-1-glycoprotein 3	Q16557	9.79865	9.58175	9.97734	3.5805e-05
seq.10672.75	SL004483	SP-B	Pulmonary surfactant-associated protein B	P07988	8.1777	8.09016	8.46406	3.52185e-05
seq.15476.6	SL007493	REG3G	Regenerating islet-derived protein 3-gamma	Q6UW15	11.2567	11.1918	11.5756	3.51646e-05
seq.15614.168	SL012686	LIRA2	Leukocyte immunoglobulin-like receptor subfamily A member 2	Q8N149	12.453	12.1653	12.5571	3.51165e-05
seq.17396.23	SL008013	ADH1A	Alcohol dehydrogenase 1A	P07327	11.9028	11.6628	11.5485	3.50698e-05
seq.8780.2	SL025954	PCD10:CD	Protocadherin-10:Cytoplasmic domain	Q9P2E7	10.4867	10.3471	10.175	3.50679e-05
seq.4535.50	SL008644	BST1	ADP-ribosyl cyclase/cyclic ADP-ribose hydrolase 2	Q10588	13.2381	12.8611	13.3794	3.44828e-05
seq.13567.1	SL008214	DPYL2	Dihydropyrimidinase-related protein 2	Q16555	10.6144	11.1264	10.7915	3.44225e-05
seq.7926.13	SL012439	SPIT3	Kunitz-type protease inhibitor 3	P49223	9.15338	9.09434	9.27138	3.43844e-05
seq.24286.48	SL023654	MEIG1	Meiosis expressed gene 1 protein homolog	Q5JSS6	9.09575	8.92303	9.13569	3.43698e-05
seq.3007.7	SL005219	Siglec-9	Sialic acid-binding Ig-like lectin 9	Q9Y336	10.6542	10.4461	10.8436	3.43492e-05
seq.9015.1	SL007780	PRG3	Proteoglycan 3	Q9Y2Y8	9.95745	9.76708	10.1178	3.43451e-05
seq.9185.15	SL008591	TFF1	Trefoil factor 1	P04155	10.3385	10.2154	10.7084	3.43292e-05
seq.3050.7	SL000017	vWF	von Willebrand factor	P04275	14.7758	15.0529	15.0082	3.42913e-05
seq.23588.9	SL023539	HSDL2	Hydroxysteroid dehydrogenase-like protein 2	Q6YN16	12.3524	12.7013	12.5064	3.36525e-05
seq.16828.8	SL002657	Collagen a1(VI)	Collagen alpha-1(VI) chain	P12109	13.3355	13.1717	13.5702	3.36398e-05
seq.17685.9	SL005129	Apo A-IV	Apolipoprotein A-IV	P06727	14.9349	14.7164	15.1148	3.35951e-05
seq.8994.65	SL010380	SLAMF8	SLAM family member 8	Q9P0V8	9.13703	9.00914	9.42905	3.29675e-05
seq.2860.19	SL004718	Karyopherin-a2	Importin subunit alpha-1	P52292	9.1508	9.05246	9.37636	3.29269e-05
seq.2937.10	SL004668	Apo E3	Apolipoprotein E (isoform E3)	P02649	15.696	15.6078	15.5433	3.2874e-05
seq.16908.5	SL010377	OMGP	Oligodendrocyte-myelin glycoprotein	P23515	11.4105	10.9187	11.3192	3.27719e-05
seq.9511.61	SL012390	NXPH2	Neurexophilin-2	O95156	9.56728	9.19657	9.53055	3.21705e-05
seq.14032.2	SL003310	VEGF121	Vascular endothelial growth factor A, isoform 121	P15692	9.49779	9.84278	9.47393	3.21294e-05
seq.22405.61	SL021781	PCKGM	Phosphoenolpyruvate carboxykinase [GTP], mitochondrial	Q16822	7.75709	8.18937	7.61478	3.14144e-05
seq.15562.24	SL008667	BGLR	Beta-glucuronidase	P08236	11.13	11.4425	10.9633	3.14049e-05
seq.7986.98	SL018325	NALD2	N-acetylated-alpha-linked acidic dipeptidase 2	Q9Y3Q0	10.4899	10.1606	10.3897	3.139e-05
seq.5728.60	SL012780	FCRL1	Fc receptor-like protein 1	Q96LA6	11.5306	11.1657	11.5843	3.07065e-05
seq.12682.5	SL019824	KAT3	Kynurenine--oxoglutarate transaminase 3	Q6YP21	9.11838	9.64437	9.12371	3.06742e-05
seq.13231.90	SL020001	IgG4, Kappa	Ig gamma-4, Kappa	P01861	9.68806	9.66878	10.1193	3.0662e-05
seq.16872.248	SL007013	MAAI	Maleylacetoacetate isomerase	O43708	9.75704	10.4702	9.81918	3.06321e-05
seq.12709.63	SL008266	H1X	Histone H1x	Q92522	10.4704	10.851	10.4917	3.06147e-05
seq.2475.1	SL004010	SCF sR	Mast/stem cell growth factor receptor Kit	P10721	13.6256	13.2504	13.4196	3.06016e-05
seq.17455.42	SL009337	FOLR1	Folate receptor alpha	P15328	9.73622	9.55131	9.98433	2.99449e-05
seq.12933.17	SL019362	ENOX1	Ecto-NOX disulfide-thiol exchanger 1	Q8TC92	8.66744	8.45515	8.50778	2.98195e-05
seq.5462.62	SL002086	Ficolin-3	Ficolin-3	O75636	9.84066	9.83994	9.65245	2.92477e-05
seq.2822.56	SL004726	CD97	CD97 antigen	P48960	12.5965	12.1631	12.3592	2.92014e-05
seq.3042.7	SL000164	Myoglobin	Myoglobin	P02144	10.8142	10.7036	11.2314	2.91682e-05
seq.3216.2	SL005797	PIGR	Polymeric immunoglobulin receptor	P01833	11.5502	11.5372	11.7273	2.91485e-05
seq.4842.62	SL000070	Glypican 3	Glypican-3	P51654	8.85376	8.63628	8.81346	2.91242e-05
seq.7227.75	SL008509	COCH	Cochlin	O43405	13.3025	13.9167	13.3254	2.91034e-05
seq.23285.51	SL014951	KCTD2	BTB/POZ domain-containing protein KCTD2	Q14681	9.32736	8.9418	9.32807	2.85298e-05
seq.10835.25	SL018593	A4GCT	Alpha-1,4-N-acetylglucosaminyltransferase	Q9UNA3	9.59655	9.24276	9.64444	2.83814e-05
seq.4435.66	SL009045	ENPP7	Ectonucleotide pyrophosphatase/phosphodiesterase family member 7	Q6UWV6	11.6843	11.2471	11.7637	2.77408e-05
seq.3508.78	SL003187	MDC	C-C motif chemokine 22	O00626	13.5639	13.2254	13.375	2.7737e-05
seq.18895.54	SL014901	GSTM4	Glutathione S-transferase Mu 4	Q03013	9.17728	10.1599	9.29296	2.76746e-05
seq.5992.50	SL007072	CD8A	T-cell surface glycoprotein CD8 alpha chain	P01732	10.7164	10.5	10.9037	2.76465e-05
seq.3291.30	SL002706	CD23	Low affinity immunoglobulin epsilon Fc receptor	P06734	11.5464	11.4128	11.9266	2.69962e-05
seq.6416.8	SL017435	GKN2	Gastrokine-2	Q86XP6	6.00141	5.74723	6.06398	2.69446e-05
seq.17153.46	SL020993	KI2L3	Killer cell immunoglobulin-like receptor 2DL3	P43628	9.81145	9.6021	10.2042	2.69441e-05
seq.10082.251	SL019251	NFL	Neurofilament light polypeptide	P07196	9.23738	9.29769	9.4321	2.69159e-05
seq.3459.49	SL004155	PDGF Rb	Platelet-derived growth factor receptor beta	P09619	11.3744	11.1838	11.429	2.69082e-05
seq.19581.15	SL004676	IGFBP-5	Insulin-like growth factor-binding protein 5	P24593	12.8228	12.6283	12.7248	2.68999e-05
seq.9315.16	SL025936	MUL1:MIMD	Mitochondrial ubiquitin ligase activator of NFKB 1:Mitochindrial intermembrane domain	Q969V5	10.6149	10.4293	10.5209	2.68837e-05
seq.13678.169	SL003327	Factor D	Complement factor D	P00746	14.6028	14.5062	14.9127	2.68761e-05
seq.7885.17	SL006830	complement factor H-related 5	Complement factor H-related protein 5	Q9BXR6	13.3659	13.4951	13.3784	2.61944e-05
seq.6359.50	SL017427	AGO61	Protein O-linked-mannose beta-1,4-N-acetylglucosaminyltransferase 2	Q8NAT1	9.93718	9.66856	9.91416	2.6164e-05
seq.5680.54	SL012845	OBP2B	Odorant-binding protein 2b	Q9NPH6	9.20468	8.95263	9.42335	2.61321e-05
seq.3049.61	SL000603	Trypsin	Trypsin-1	P07477	12.4312	12.4336	12.8272	2.60909e-05
seq.13939.14	SL006519	UGPA1	UTP--glucose-1-phosphate uridylyltransferase	Q16851	9.40327	9.78618	9.56643	2.60874e-05
seq.2580.83	SL001796	Myeloperoxidase	Myeloperoxidase	P05164	13.3815	13.4424	13.4805	2.54421e-05
seq.7856.51	SL018294	F151A	Protein FAM151A	Q8WW52	10.6789	10.3356	10.5378	2.53625e-05
seq.3284.75	SL007804	BGN	Biglycan	P21810	12.504	12.3627	12.5766	2.47056e-05
seq.12332.7	SL019680	EF2K	Eukaryotic elongation factor 2 kinase	O00418	11.3184	11.1703	11.2362	2.46793e-05
seq.8644.46	SL000346	Cathepsin H	Cathepsin H	P09668	12.8517	12.5323	12.7819	2.46544e-05
seq.10753.31	SL018585	ADAM7	Disintegrin and metalloproteinase domain-containing protein 7	Q9H2U9	9.06616	8.93765	9.06168	2.3946e-05
seq.19335.2	SL005988	HN1	Hematological and neurological expressed 1 protein	Q9UK76	11.4237	11.3069	11.2018	2.39407e-05
seq.4549.78	SL014008	FUT5	Alpha-(1,3)-fucosyltransferase 5	Q11128	12.1401	12.05	12.4191	2.39373e-05
seq.9314.9	SL012504	PSG5	Pregnancy-specific beta-1-glycoprotein 5	Q15238	9.17289	8.89222	9.36773	2.39326e-05
seq.21724.22	SL008688	GALNS	N-acetylgalactosamine-6-sulfatase	P34059	11.271	11.0749	11.1991	2.39323e-05
seq.3054.3	SL000437	Haptoglobin, Mixed Type	Haptoglobin	P00738	15.3274	15.2809	15.1017	2.39249e-05
seq.12352.70	SL019698	ARRD3	Arrestin domain-containing protein 3	Q96B67	9.20836	8.94903	9.5296	2.3901e-05
seq.13397.88	SL004533	HBD-2	Beta-defensin 4A	O15263	13.3927	13.2208	13.6293	2.38812e-05
seq.3521.16	SL000589	TSH	Thyroid Stimulating Hormone	P01222|P01215	9.48407	9.25253	9.73617	2.38762e-05
seq.8973.23	SL025858	FCRL4:ECD	Fc receptor-like protein 4:Extracellular domain	Q96PJ5	9.22365	8.88042	9.06633	2.38757e-05
seq.15363.32	SL004840	Apo A-V	Apolipoprotein A-V	Q6Q788	13.5116	13.4065	13.3657	2.38546e-05
seq.13690.26	SL007804	BGN	Biglycan	P21810	11.3983	11.1619	11.4899	2.31971e-05
seq.14100.63	SL007929	C1QC	Complement C1q subcomponent subunit C	P02747	10.1388	9.90076	10.1463	2.31862e-05
seq.9172.69	SL000526	MMP-8	Neutrophil collagenase	P22894	10.2189	10.3297	10.2337	2.31858e-05
seq.23371.5	SL023283	NIF3L	NIF3-like protein 1	Q9GZT8	14.7792	14.4841	14.8728	2.3168e-05
seq.6550.4	SL010843	ICAM4	Intercellular adhesion molecule 4	Q14773	9.83309	9.68365	9.7427	2.31199e-05
seq.9568.289	SL012746	FCAMR	High affinity immunoglobulin alpha and immunoglobulin mu Fc receptor	Q8WWV6	9.48109	9.79173	9.57468	2.24644e-05
seq.20055.40	SL021753	AL1A2	Retinal dehydrogenase 2	O94788	8.39286	8.10016	8.29226	2.17387e-05
seq.14038.130	SL007049	CYTF	Cystatin-F	O76096	13.7801	14.1661	13.8677	2.17374e-05
seq.16803.4	SL008657	CALB2	Calretinin	P22676	8.90812	8.81199	9.19172	2.17292e-05
seq.20442.12	SL020201	RCAN3	Calcipressin-3	Q9UKA8	12.3741	12.4536	12.6256	2.1718e-05
seq.25117.17	SL002742	PGM5	PGM5	Q15124	11.8572	11.6681	11.9807	2.17023e-05
seq.13268.45	SL012434	WNT5A	Protein Wnt-5a	P41221	10.2239	10.0068	10.0504	2.16997e-05
seq.5695.5	SL010290	SPLC2	BPI fold-containing family A member 2	Q96DR5	8.16931	8.00006	8.14185	2.16894e-05
seq.7059.14	SL018046	LIRA6	Leukocyte immunoglobulin-like receptor subfamily A member 6	Q6PI73	11.1874	11.0464	11.5545	2.16694e-05
seq.20535.68	SL021237	I17RE	Interleukin-17 receptor E	Q8NFR9	10.6351	10.3244	10.4743	2.16505e-05
seq.10785.8	SL018337	LRC52	Leucine-rich repeat-containing protein 52	Q8N7C0	9.21352	8.99813	9.23631	2.16402e-05
seq.21107.5	SL022131	CIA30	Complex I intermediate-associated protein 30, mitochondrial	Q9Y375	11.3299	11.0651	11.2525	2.16338e-05
seq.2731.29	SL000528	NADPH-P450 Oxidoreductase	NADPH--cytochrome P450 reductase	P16435	11.4173	11.7881	11.4282	2.0941e-05
seq.18917.53	SL005382	Pancreatic alpha-amylase	Pancreatic alpha-amylase	P04746	13.4262	13.2424	13.5763	2.09398e-05
seq.15584.9	SL002691	FHR2	Complement factor H-related protein 2	P36980	13.1065	13.2888	13.2986	2.09348e-05
seq.17792.158	SL020924	SSDH	Succinate-semialdehyde dehydrogenase, mitochondrial	P51649	9.37291	9.37839	9.08669	2.09166e-05
seq.6409.57	SL017439	GP116	Adhesion G protein-coupled receptor F5	Q8IZF2	9.8341	9.62588	9.7994	2.09007e-05
seq.4929.55	SL005102	SHBG	Sex hormone-binding globulin	P04278	12.14	12.1307	12.3614	2.01884e-05
seq.19590.46	SL004484	SP-D	Pulmonary surfactant-associated protein D	P35247	12.1118	12.0112	12.2772	2.01789e-05
seq.16760.2	SL005186	IL-26	Interleukin-26	Q9NPH9	11.556	11.6048	11.4545	2.01586e-05
seq.5353.89	SL001990	IL-1Ra	Interleukin-1 receptor antagonist protein	P18510	10.6753	10.9833	10.9254	2.01351e-05
seq.3309.2	SL010459	FCG2A	Low affinity immunoglobulin gamma Fc region receptor II-a	P12318	10.7405	10.6074	10.9077	2.01334e-05
seq.16823.75	SL007053	APOL3	Apolipoprotein L3	O95236	10.3024	10.1943	10.4827	2.01111e-05
seq.14175.78	SL019907	SCP2D	SCP2 sterol-binding domain-containing protein 1	Q9UJQ7	9.0377	8.93577	9.5825	1.9539e-05
seq.18381.16	SL004755	ALDH-E2	Aldehyde dehydrogenase, mitochondrial	P05091	10.2186	10.4443	10.2861	1.94545e-05
seq.7857.22	SL012431	NEUT	Neurotensin/neuromedin N	P30990	11.0381	10.6665	11.3546	1.94437e-05
seq.17454.15	SL006311	EGFL6	Epidermal growth factor-like protein 6	Q8IUX8	9.33612	9.80404	9.13517	1.94427e-05
seq.13438.115	SL007661	CHRD	Chordin	Q9H2X0	11.532	11.4211	11.7961	1.94423e-05
seq.3077.66	SL003324	Coagulation Factor Xa	Coagulation factor Xa	P00742	11.9441	11.9651	11.8755	1.94326e-05
seq.17766.5	SL004552	NCF-1	Neutrophil cytosol factor 1	P14598	9.51181	9.69582	9.6826	1.94019e-05
seq.13496.19	SL020125	HMCS1	Hydroxymethylglutaryl-CoA synthase, cytoplasmic	Q01581	12.7595	12.77	12.3981	1.9396e-05
seq.3799.11	SL004867	Carbonic anhydrase III	Carbonic anhydrase 3	P07451	10.9748	11.1638	11.5422	1.93924e-05
seq.19381.7	SL021788	RGS21	Regulator of G-protein signaling 21	Q2M5E4	9.93312	9.62533	9.94564	1.87462e-05
seq.10977.55	SL017252	UCMA	Unique cartilage matrix-associated protein	Q8WVF2	10.1879	10.1373	10.4016	1.87363e-05
seq.13717.15	SL006542	FCN2	Ficolin-2	Q15485	14.1418	14.0677	13.9365	1.87301e-05
seq.23148.100	SL005612	Endothelial lipase	Endothelial cell-derived lipase	Q9Y5X9	10.777	10.766	10.6744	1.8729e-05
seq.8465.52	SL000346	Cathepsin H	Cathepsin H	P09668	9.72111	9.37307	9.63783	1.86914e-05
seq.22564.5	SL017249	LRAD3	Low-density lipoprotein receptor class A domain-containing protein 3	Q86YD5	12.336	12.1178	12.3553	1.86801e-05
seq.10041.3	SL007226	HNF4A	Hepatocyte nuclear factor 4-alpha	P41235	14.1736	14.0276	14.2882	1.8678e-05
seq.6457.50	SL015370	PCDG1	Protocadherin gamma-A1	Q9Y5H4	10.7602	10.5822	11.3774	1.8677e-05
seq.21526.88	SL009242	sperm-egg fusion protein 1	Izumo sperm-egg fusion protein 1	Q8IYV9	11.6129	11.5163	11.8474	1.86549e-05
seq.15509.2	SL003640	NAG	Alpha-N-acetylglucosaminidase	P54802	12.4026	12.1151	12.528	1.79991e-05
seq.12587.65	SL019779	ARL2	ADP-ribosylation factor-like protein 2	P36404	9.44637	9.26871	9.52049	1.79423e-05
seq.9204.33	SL009210	Corticotropin-lipotropin	Pro-opiomelanocortin	P01189	9.16135	8.8993	9.50166	1.79402e-05
seq.9590.10	SL019040	COX7R	Cytochrome c oxidase subunit 7A-related protein, mitochondrial	O14548	11.1728	10.9895	11.3083	1.7934e-05
seq.3025.50	SL000004	bFGF	Fibroblast growth factor 2	P09038	10.2736	10.9273	10.3866	1.72423e-05
seq.15326.64	SL006479	GBP1	Guanylate-binding protein 1	P32455	14.1293	14.0245	14.3106	1.72243e-05
seq.17342.13	SL012732	AGR3	Anterior gradient protein 3	Q8TD06	11.0595	10.603	11.2881	1.71732e-05
seq.15686.49	SL007288	INHBC	Inhibin beta C chain	P55103	10.1033	9.93776	10.0226	1.64559e-05
seq.21875.31	SL022297	ZFAN3	AN1-type zinc finger protein 3	Q9H8U3	10.6096	10.5312	10.752	1.64514e-05
seq.22591.4	SL022636	FZD9	Frizzled-9	O00144	10.2032	10.1195	10.6965	1.64312e-05
seq.8356.88	SL009326	NEU1	Oxytocin-neurophysin 1	P01178	10.6241	10.5365	10.9587	1.64142e-05
seq.15524.30	SL008043	PGAM2	Phosphoglycerate mutase 2	P15259	10.989	11.8047	11.1924	1.57177e-05
seq.10574.10	SL000283	b2-Microglobulin	Beta-2-microglobulin	P61769	10.3136	10.4534	10.567	1.56795e-05
seq.3173.49	SL008611	ASAHL	N-acylethanolamine-hydrolyzing acid amidase	Q02083	12.0138	11.7054	11.8698	1.50742e-05
seq.8429.16	SL018508	AXIN2	Axin-2	Q9Y2T1	10.4197	10.2872	10.4882	1.49638e-05
seq.11081.1	SL007151	GPDA	Glycerol-3-phosphate dehydrogenase [NAD(+)], cytoplasmic	P21695	9.78016	9.61683	9.78576	1.4943e-05
seq.3310.62	SL010460	FCG2B	Low affinity immunoglobulin gamma Fc region receptor II-b	P31994	10.461	10.445	11.067	1.49186e-05
seq.4913.78	SL003300	HCC-4	C-C motif chemokine 16	O15467	14.2685	14.2176	14.4718	1.49087e-05
seq.6252.62	SL006092	Secretoglobin family 3A member 1	Secretoglobin family 3A member 1	Q96QR1	13.1273	12.9381	13.4357	1.49068e-05
seq.15480.2	SL018020	VNN2	Vascular non-inflammatory molecule 2	O95498	9.9128	9.95636	9.99166	1.48847e-05
seq.3179.51	SL009213	Cathepsin A	Lysosomal protective protein	P10619	12.8888	13.1315	12.7133	1.43046e-05
seq.15374.15	SL005611	CA11 protein	Gastrokine-1	Q9NS71	10.567	10.3073	10.5484	1.42617e-05
seq.4407.10	SL005202	MSP	Hepatocyte growth factor-like protein	P26927	13.3619	13.3849	13.3298	1.42233e-05
seq.15570.99	SL004551	Complement receptor type 2	Complement receptor type 2	P20023	12.2196	11.7021	12.0144	1.42051e-05
seq.21736.60	SL022645	HS2ST	Heparan sulfate 2-O-sulfotransferase 1	Q7LGA3	10.1842	10.5538	10.0923	1.35219e-05
seq.3714.49	SL000382	CK-MB	Creatine kinase M-type:Creatine kinase B-type heterodimer	P06732|P12277	8.35974	8.14237	7.97622	1.35083e-05
seq.3293.2	SL006108	CD5L	CD5 antigen-like	O43866	13.8685	13.8492	14.0433	1.34732e-05
seq.11067.13	SL001791	Osteocalcin	Osteocalcin	P02818	9.68581	9.71071	9.57489	1.34621e-05
seq.7849.3	SL005409	Glutaminyl cyclase	Glutaminyl-peptide cyclotransferase	Q16769	9.70781	9.44721	9.66829	1.34318e-05
seq.15615.8	SL019428	LIRB3	Leukocyte immunoglobulin-like receptor subfamily B member 3	O75022	10.5403	10.4127	10.8729	1.33956e-05
seq.21375.34	SL022199	R3GEF	Guanine nucleotide exchange factor for Rab-3A	Q8TBN0	10.0505	10.0027	10.0222	1.27779e-05
seq.12501.10	SL008849	TBCA	Tubulin-specific chaperone A	O75347	11.2895	11.5053	11.5553	1.27547e-05
seq.9282.12	SL009427	CRIS2	Cysteine-rich secretory protein 2	P16562	10.1421	9.91467	10.0887	1.27526e-05
seq.24634.1	SL014858	DSCR6	Protein ripply3	P57055	9.83067	9.68456	9.78523	1.27476e-05
seq.4915.64	SL000836	Hemoglobin	Hemoglobin	P68871|P69905	9.19663	9.18732	9.25691	1.27319e-05
seq.4807.13	SL008072	CO8A1	Collagen alpha-1(VIII) chain	P27658	9.44655	9.30087	9.46899	1.27052e-05
seq.13983.27	SL008181	QOR	Quinone oxidoreductase	Q08257	10.98	11.3442	11.031	1.27049e-05
seq.5648.28	SL017094	CTRB2	Chymotrypsinogen B2	Q6GPI1	8.64267	8.47948	8.55798	1.26995e-05
seq.5934.1	SL000420	Ferritin	Ferritin	P02792|P02794	12.589	12.7547	12.9698	1.20242e-05
seq.8246.9	SL012707	PCSK9	Proprotein convertase subtilisin/kexin type 9	Q8NBP7	12.9355	12.776	12.7738	1.20036e-05
seq.2585.2	SL000546	PRL	Prolactin	P01236	12.7609	12.5719	13.0301	1.19972e-05
seq.9986.14	SL005356	Neuropeptide W	Neuropeptide W	Q8N729	12.2048	11.5368	12.2801	1.1986e-05
seq.6461.54	SL003020	Apo C-III	Apolipoprotein C-III	P02656	12.3098	11.9904	12.2376	1.19747e-05
seq.3617.80	SL006512	HGFA	Hepatocyte growth factor activator	Q04756	13.0752	12.8482	12.8912	1.19636e-05
seq.22786.57	SL022890	SPT46	Spermatogenesis-associated protein 46	Q5T0L3	11.1917	11.1244	11.049	1.19425e-05
seq.21967.20	SL019336	DHI1	Corticosteroid 11-beta-dehydrogenase isozyme 1	P28845	12.1119	11.849	12.0622	1.19355e-05
seq.18185.118	SL008853	ALDOB	Fructose-bisphosphate aldolase B	P05062	11.2011	11.057	10.9598	1.1261e-05
seq.13587.10	SL005989	RGAP1	Rac GTPase-activating protein 1	Q9H0H5	10.166	9.71847	9.98125	1.12583e-05
seq.5084.154	SL005174	IL-17B R	Interleukin-17 receptor B	Q9NRM6	10.3616	10.2378	10.557	1.12474e-05
seq.11187.11	SL018579	CL12A	C-type lectin domain family 12 member A	Q5QGZ9	10.6276	10.5189	10.9172	1.12367e-05
seq.10584.7	SL018289	NDUS4	NADH dehydrogenase [ubiquinone] iron-sulfur protein 4, mitochondrial	O43181	11.5035	11.1085	11.2867	1.12301e-05
seq.14204.55	SL019533	FOXJ2	Forkhead box protein J2	Q9P0K8	8.40401	8.48673	8.50175	1.12224e-05
seq.3795.6	SL004642	ADAM 9	Disintegrin and metalloproteinase domain-containing protein 9	Q13443	9.18642	9.5144	9.42476	1.12e-05
seq.3600.2	SL006029	Chitotriosidase-1	Chitotriosidase-1	Q13231	10.0883	9.9563	10.2845	1.11839e-05
seq.9384.17	SL009204	Cathelicidin peptide	Cathelicidin antimicrobial peptide	P49913	11.7005	11.6517	11.6975	1.11493e-05
seq.6931.10	SL018038	CTAG1A	Cancer/testis antigen 1	P78358	11.0147	10.848	10.9201	1.05173e-05
seq.21435.143	SL014879	SRPK2	Serine/threonine-protein kinase SRPK2	P78362	10.179	10.4759	10.417	1.04573e-05
seq.12630.8	SL019787	ARFP2	Arfaptin-2	P53365	10.2282	10.3008	10.3039	1.04551e-05
seq.13116.25	SL008931	CD177	CD177 antigen	Q8N6Q3	8.63241	8.86693	9.11016	1.04471e-05
seq.18875.125	SL021010	Chondrocalcin	Chondrocalcin	P02458	9.43217	9.72664	9.01998	1.04417e-05
seq.7100.31	SL004124	CD2	T-cell surface antigen CD2	P06729	10.6164	10.619	11.4395	1.0425e-05
seq.13998.26	SL020277	PURA1	Adenylosuccinate synthetase isozyme 1	Q8N142	9.21973	9.57324	9.14919	1.03987e-05
seq.18241.18	SL020919	HEM6	Oxygen-dependent coproporphyrinogen-III oxidase, mitochondrial	P36551	10.7775	10.558	10.8175	9.76282e-06
seq.22123.15	SL007371	DLX2	Homeobox protein DLX-2	Q07687	8.26316	7.92424	8.19843	9.72567e-06
seq.12826.5	SL019966	SC5A5	Sodium/iodide cotransporter	Q92911	10.657	10.6219	10.731	9.70317e-06
seq.8398.277	SL005892	RAR-responsive protein TIG1	Retinoic acid receptor responder protein 1	P49788	9.85732	10.0943	9.98422	9.69809e-06
seq.10565.19	SL017951	SLIK3	SLIT and NTRK-like protein 3	O94933	12.1194	11.747	12.0956	9.04346e-06
seq.20064.24	SL010350	FN1.2	Fibronectin-1 Fragment 2	P02751	12.6239	12.5949	12.3344	9.04311e-06
seq.2768.56	SL000440	Hemopexin	Hemopexin	P02790	10.955	11.053	10.9271	9.00719e-06
seq.13435.31	SL005182	IL-20 Rb	Interleukin-20 receptor subunit beta	Q6UXL0	9.62513	9.57926	9.74778	8.98272e-06
seq.5478.50	SL000158	PSMA	Glutamate carboxypeptidase 2	Q04609	7.55871	7.39868	7.54998	8.97854e-06
seq.7918.114	SL005114	Amylase, alpha 1A	Alpha-amylase 1	P04745	10.4971	10.2589	10.6589	8.94776e-06
seq.25220.8	SL023179	CRTP1	Cysteine-rich tail protein 1	A8MQ03	9.6535	9.40837	9.72699	8.94585e-06
seq.2579.17	SL000527	MMP-9	Matrix metalloproteinase-9	P14780	14.2679	14.3615	14.1534	8.91733e-06
seq.19622.7	SL001938	Activin A	Activin A	P08476	13.0801	12.7547	13.0447	8.83869e-06
seq.15471.29	SL012442	LIPR2	Pancreatic lipase-related protein 2	P54317	9.36441	9.24459	9.28535	8.2618e-06
seq.10442.1	SL018089	TM190	Transmembrane protein 190	Q8WZ59	8.09114	7.97867	8.28523	8.24767e-06
seq.7085.81	SL011989	CDSN	Corneodesmosin	Q15517	11.1145	11.3076	11.0848	8.24476e-06
seq.11246.3	SL012736	LPLC1	BPI fold-containing family B member 1	Q8TDL5	14.1442	14.0124	14.2082	8.22196e-06
seq.8074.32	SL018405	TMM70	Transmembrane protein 70, mitochondrial	Q9BUB7	8.65659	8.61628	8.74213	8.21814e-06
seq.23153.14	SL003705	BIK	BIK	Q13323	10.2958	10.3253	10.0887	8.21772e-06
seq.6060.2	SL000060	PIP	Prolactin-inducible protein	P12273	11.9884	11.7838	11.7528	8.1735e-06
seq.8468.19	SL000062	PSA	Prostate-specific antigen	P07288	9.36983	9.38461	9.51793	7.47395e-06
seq.10365.132	SL005184	IL-23	Interleukin-23	Q9NPF7|P29460	9.97428	9.72142	10.2121	7.4388e-06
seq.3329.14	SL004515	PGRP-S	Peptidoglycan recognition protein 1	O75594	10.4293	10.4553	10.5484	7.38142e-06
seq.7157.22	SL018095	PCDA4	Protocadherin alpha-4	Q9UN74	11.2531	11.1036	11.3181	6.7601e-06
seq.4342.10	SL002922	sICAM-1	Intercellular adhesion molecule 1	P05362	10.7407	10.5858	10.8346	6.73606e-06
seq.3032.11	SL000428	FSH	Follicle stimulating hormone	P01225|P01215	10.3076	9.94711	10.1037	6.71962e-06
seq.9870.17	SL011183	SYWC	Tryptophan--tRNA ligase, cytoplasmic	P23381	13.1303	13.2633	13.2616	6.70516e-06
seq.20529.7	SL007799	CAD10	Cadherin-10	Q9Y6N8	8.1527	7.86518	8.20081	6.69927e-06
seq.6364.7	SL017448	TPSNR	Tapasin-related protein	Q9BX59	11.4914	11.3699	11.5757	6.69912e-06
seq.18839.24	SL000587	Thyroglobulin	Thyroglobulin	P01266	8.41729	8.18639	8.66159	6.64884e-06
seq.23389.28	SL023551	FAH2A	Fumarylacetoacetate hydrolase domain-containing protein 2A	Q96GK7	9.56541	10.3254	9.76788	6.03329e-06
seq.4891.50	SL000433	Glucagon	Glucagon	P01275	10.5715	10.429	11.0121	5.99684e-06
seq.12605.1	SL005742	Exosome component 3	Exosome complex component RRP40	Q9NQT5	9.64574	9.41764	9.69063	5.98541e-06
seq.7648.9	SL017328	MYPC1	Myosin-binding protein C, slow-type	Q00872	10.624	10.4011	10.6379	5.94558e-06
seq.5689.1	SL012531	DB112	Beta-defensin 112	Q30KQ8	8.31971	7.93085	8.38823	5.92701e-06
seq.15385.116	SL004848	FABP2	Fatty acid-binding protein, intestinal	P12104	10.6861	10.3901	10.6939	5.90506e-06
seq.3396.54	SL000565	Renin	Renin	P00797	14.3638	14.2296	14.7012	5.27361e-06
seq.10551.7	SL007008	LAT	Linker for activation of T-cells family member 1	O43561	10.544	10.4026	10.4987	5.24737e-06
seq.4126.22	SL004511	BPI	Bactericidal permeability-increasing protein	P17213	12.1665	12.3417	12.138	5.23992e-06
seq.6400.33	SL017434	P5I13	Tumor protein p53-inducible protein 13	Q8NBR0	10.061	10.6365	10.0487	5.2362e-06
seq.9837.60	SL006249	NAD(P)H dehydrogenase	NAD(P)H dehydrogenase [quinone] 1	P15559	10.4359	10.3232	10.629	5.20434e-06
seq.18893.26	SL009016	GPR56	Adhesion G-protein coupled receptor G1	Q9Y653	10.8921	10.692	11.0648	5.19742e-06
seq.13629.25	SL020200	ATG4B	Cysteine protease ATG4B	Q9Y4P1	11.0728	11.0663	11.0292	5.1909e-06
seq.15305.7	SL005696	Secretagogin	Secretagogin	O76038	9.90904	9.56275	10.0291	5.18573e-06
seq.14696.45	SL010617	TPSB2	Tryptase beta-2	P20231	9.027	8.88774	9.15413	5.15401e-06
seq.10966.1	SL000251	a2-HS-Glycoprotein	Alpha-2-HS-glycoprotein	P02765	10.7933	10.5621	10.7476	5.12431e-06
seq.5000.52	SL006522	LG3BP	Galectin-3-binding protein	Q08380	13.2338	13.1368	13.2439	4.55361e-06
seq.9545.156	SL004563	Granzyme K	Granzyme K	P49863	9.33767	9.40188	9.18351	4.47442e-06
seq.14150.7	SL005177	IL-1F6	Interleukin-36 alpha	Q9UHA7	11.6747	11.4852	11.4548	4.4668e-06
seq.7965.25	SL018342	HBAT	Hemoglobin subunit theta-1	P09105	11.8307	11.7042	11.6017	4.40389e-06
seq.22371.46	SL023049	F110A	Protein FAM110A	Q9BQ89	10.9429	11.3273	11.0658	3.80743e-06
seq.5708.1	SL007589	LEAP2	Liver-expressed antimicrobial peptide 2	Q969E1	14.0182	13.9019	14.1848	3.73817e-06
seq.3169.70	SL010368	IDUA	Alpha-L-iduronidase	P35475	10.2849	10.2801	10.1185	3.72584e-06
seq.21247.16	SL022101	METK1	S-adenosylmethionine synthase isoform type-1	Q00266	8.66292	8.64815	8.72489	3.686e-06
seq.4916.2	SL000460	IgD	Immunoglobulin D	P01880	10.9481	10.726	10.6483	2.95533e-06
seq.11377.19	SL019442	ADH7	Alcohol dehydrogenase class 4 mu/sigma chain	P40394	11.0136	10.8222	11.0903	2.94381e-06
seq.21384.2	SL005888	Alpha-L-fucosidase I	Alpha-L-fucoside fucohydrolase	P04066	12.2334	12.0484	12.2416	2.94204e-06
seq.18257.64	SL013012	SRP19	Signal recognition particle 19 kDa protein	P09132	11.3218	11.6925	11.3632	2.21299e-06
seq.9933.49	SL018708	AT1B4	Protein ATP1B4	Q9UN42	9.51233	9.34709	9.52871	1.53112e-06
seq.8097.77	SL018395	LIPN	Lipase member N	Q5VXI9	11.2258	11.0508	11.3192	1.52933e-06
seq.3636.37	SL007327	OLR1	Oxidized low-density lipoprotein receptor 1	P78380	10.5212	10.4705	10.5987	1.50093e-06
seq.13724.27	SL004337	FGF-19	Fibroblast growth factor 19	O95750	11.6746	11.4063	11.9512	1.4786e-06
seq.23225.26	SL022850	TRI62	E3 ubiquitin-protein ligase TRIM62	Q9BVG3	8.24342	8.11941	8.35562	1.4577e-06
seq.20165.4	SL008681	DPYS	Dihydropyrimidinase	Q14117	12.158	12.0224	12.3645	1.4405e-06
seq.4135.84	SL000461	IgE	Immunoglobulin E	P01854	13.3969	13.2969	13.5017	7.9326e-07
seq.23558.33	SL023659	MET2B	Methyltransferase-like protein 2B	Q6P1Q9	9.91906	9.62968	9.75795	7.59413e-07
seq.18175.65	SL008286	VAT1	Synaptic vesicle membrane protein VAT-1 homolog	Q99536	12.7399	12.7153	12.7475	7.55786e-07
seq.2212.69	SL000053	tPA	Tissue-type plasminogen activator	P00750	12.4238	12.3242	12.5095	7.35716e-07
seq.13406.161	SL014270	CLM6	CMRF35-like molecule 6	Q08708	9.73815	9.70197	9.87408	-5.16612e-08
seq.5400.52	SL003184	sLeptin R	Leptin receptor, soluble	P48357	10.2475	10.118	10.3052	-6.90597e-07
seq.15486.126	SL008573	ABP1	Amiloride-sensitive amine oxidase [copper-containing]	P19801	11.7111	11.5309	11.5218	-7.11508e-07
seq.9754.33	SL006251	Quinone reductase 2	Ribosyldihydronicotinamide dehydrogenase [quinone]	P16083	10.4623	10.227	10.5135	-7.68033e-07
seq.4883.56	SL000021	Insulin	Insulin	P01308	7.4741	7.25561	7.35101	-1.42078e-06
seq.19637.9	SL003526	CRH	Corticoliberin	P06850	9.70777	9.5549	9.7088	-2.27672e-06
seq.23644.19	SL009114	DAK	Dihydroxyacetone kinase	Q3LXA3	12.9217	13.0543	12.8893	-2.27907e-06
seq.5861.78	SL008466	3HAO	3-hydroxyanthranilate 3,4-dioxygenase	P46952	12.2503	12.4178	12.1834	-2.28588e-06
seq.12509.115	SL019736	COMD1	COMM domain-containing protein 1	Q8N668	10.3701	10.3127	10.6795	-2.94871e-06
seq.25464.1	SL013771	CP2CJ	Cytochrome P450 2C19	P33261	9.17683	8.94748	9.20051	-2.95138e-06
seq.11265.8	SL005674	Retinal dehydrogenase 1	Retinal dehydrogenase 1	P00352	10.1523	10.4723	10.1304	-2.9533e-06
seq.3000.66	SL004516	MBL	Mannose-binding protein C	P11226	8.97869	9.08884	9.04015	-2.95938e-06
seq.11481.25	SL007547	TIMD3	Hepatitis A virus cellular receptor 2	Q8TDQ0	10.5789	10.6696	10.6333	-2.99673e-06
seq.25948.18	SL006548	PKN2	Serine/threonine-protein kinase N2	Q16513	10.3359	10.0432	10.3944	-3.01412e-06
seq.22572.19	SL020705	PEPA4	Pepsin A-4	P0DJD7	12.0854	12.098	12.1567	-3.02019e-06
seq.5846.24	SL004683	Noggin	Noggin	Q13253	11.0235	11.0733	11.0116	-3.71526e-06
seq.5487.7	SL016928	SLAF7	SLAM family member 7	Q9NQ25	10.5578	10.5339	10.7498	-4.4326e-06
seq.19617.5	SL005407	LTB4DH	Prostaglandin reductase 1	Q14914	13.8824	14.2783	13.9583	-4.45181e-06
seq.21770.18	SL022629	B3GA1	Galactosylgalactosylxylosylprotein 3-beta-glucuronosyltransferase 1	Q9P2W7	9.03311	8.75548	8.99231	-4.46863e-06
seq.24412.1	SL023740	SYC1L	Synaptonemal complex central element protein 1-like	A8MT33	9.66968	9.54529	9.76909	-4.60205e-06
seq.3613.62	SL010462	FCN1	Ficolin-1	O00602	13.1227	13.0397	13.2096	-5.1989e-06
seq.17335.18	SL009105	VAMP2	Vesicle-associated membrane protein 2	P63027	10.7999	10.7561	10.7881	-5.9208e-06
seq.20534.6	SL007548	SCRB1	Scavenger receptor class B member 1	Q8WTV0	10.0543	9.95043	10.1693	-5.94912e-06
seq.4964.67	SL007729	ARTS1	Endoplasmic reticulum aminopeptidase 1	Q9NZ08	11.9419	12.134	11.9035	-5.9739e-06
seq.4588.1	SL011499	PH	Pancreatic hormone	P01298	11.0506	10.9943	11.4678	-6.09628e-06
seq.25446.34	SL010912	DDI2	Protein DDI1 homolog 2	Q5TDH0	13.6732	13.6931	13.456	-6.66217e-06
seq.6391.52	SL012696	LIRA3	Leukocyte immunoglobulin-like receptor subfamily A member 3	Q8N6C8	11.3573	11.4879	11.4819	-6.72922e-06
seq.8009.121	SL018320	SURF1	Surfeit locus protein 1	Q15526	12.307	12.1433	12.2754	-6.78985e-06
seq.15388.24	SL004561	FcRIIIa	Low affinity immunoglobulin gamma Fc region receptor III-A	P08637	10.2959	10.3323	10.5576	-7.44479e-06
seq.25433.25	SL023200	NSUN6	Putative methyltransferase NSUN6	Q8TEA1	9.60547	9.75052	9.63274	-7.48617e-06
seq.4491.4	SL005188	IL-5 Ra	Interleukin-5 receptor subunit alpha	Q01344	10.4674	10.4412	10.6651	-8.22691e-06
seq.19614.8	SL003164	Holo-TC I	Transcobalamin-1	P20061	13.1396	13.1813	13.3109	-8.95515e-06
seq.23702.98	SL023385	SHKB1	SH3KBP1-binding protein 1	Q8TBC3	9.42297	9.39135	9.46063	-9.67475e-06
seq.17172.19	SL007073	STAT	Statherin	P02808	11.3787	11.5874	11.5437	-9.74863e-06
seq.2730.58	SL005199	MICA	MHC class I polypeptide-related sequence A	Q29983	7.79977	7.52819	7.86158	-1.04259e-05
seq.17782.23	SL020988	THIK	3-ketoacyl-CoA thiolase, peroxisomal	P09110	11.8018	12.1741	11.8274	-1.05095e-05
seq.16292.288	SL011908	GIP	Gastric inhibitory polypeptide	P09681	10.3435	10.3124	10.4905	-1.12014e-05
seq.3470.1	SL001945	sE-Selectin	E-selectin	P16581	14.1346	14.0732	14.2135	-1.1213e-05
seq.3232.28	SL004118	TrATPase	Tartrate-resistant acid phosphatase type 5	P13686	11.9436	11.8601	11.9495	-1.12571e-05
seq.2516.57	SL003193	6Ckine	C-C motif chemokine 21	O00585	12.2356	12.1196	12.2697	-1.1929e-05
seq.20970.14	SL022002	DBND1	Dysbindin domain-containing protein 1	Q9H9R9	10.7017	10.4807	10.7033	-1.19628e-05
seq.23029.3	SL020960	SH3G3	Endophilin-A3	Q99963	9.75241	9.78131	9.70054	-1.19739e-05
seq.9842.2	SL002723	b-Catenin	Catenin beta-1	P35222	9.39838	9.63714	9.27002	-1.34667e-05
seq.14102.6	SL000678	Granulysin	Granulysin	P22749	10.4545	10.3808	10.5694	-1.42092e-05
seq.15395.15	SL005254	GST M1-1	Glutathione S-transferase Mu 1	P09488	9.49636	9.56141	9.52018	-1.64056e-05
seq.12422.143	SL019693	LX15B	Arachidonate 15-lipoxygenase B	O15296	8.59451	8.52934	8.73592	-1.64349e-05
seq.12551.3	SL007599	ITCH	E3 ubiquitin-protein ligase Itchy homolog	Q96J02	10.2019	10.164	10.1774	-1.64548e-05
seq.10700.10	SL025885	IGS11:CD	Immunoglobulin superfamily member 11:Cytoplasmic domain	Q5DX21	8.61534	8.58321	8.66335	-1.64571e-05
seq.9979.13	SL025789	AMGO1:CD	Amphoterin-induced protein 1:Cytoplasmic domain	Q86WK6	10.6553	10.4187	10.7605	-1.793e-05
seq.25217.35	SL009248	SPANXA	Sperm protein associated with the nucleus on the X chromosome A	Q9NS26	11.0647	10.8621	10.9483	-1.80426e-05
seq.5749.53	SL009329	COL	Colipase	P04118	8.11657	7.99389	8.37734	-1.86677e-05
seq.6580.29	SL004740	Pregnancy zone protein	Pregnancy zone protein	P20742	13.1789	13.0802	13.4067	-2.16473e-05
seq.11174.8	SL026002	THS7A:TSP type-1 domain 6	Thrombospondin type-1 domain-containing protein 7A:Thrombospondin type-1 domain 6	Q9UPZ6	10.5196	10.4117	10.4866	-2.32124e-05
seq.23401.3	SL013237	DAZP1	DAZ-associated protein 1	Q96EP5	9.47383	9.64287	9.48897	-2.39106e-05
seq.25963.2	SL023237	XPO5	Exportin-5	Q9HAV4	12.9795	12.6465	12.7963	-2.46715e-05
seq.18821.9	SL000317	C4a	C4a anaphylatoxin	P0C0L5|P0C0L4	14.2553	14.1958	14.2284	-2.76691e-05
seq.8076.4	SL007524	SACA3	Sperm acrosome membrane-associated protein 3	Q8IXA5	11.3102	11.247	11.3009	-4.48394e-05

## Sheet: Table S2
Table S2. Comparison of phenogroup assignment for k=3 in primary analysis and in sensitivity analysis excluding SOMAmers targeting b-type natriuretic peptides (BNP)
	Sensitivity Analysis excluding BNP SOMAmer (SomaID SL002689)
Primary Analysis	Phenogroup 1	Phenogroup 2	Phenogroup 3	Total
Phenogroup 1	605	0	1	606
Phenogroup 2	0	331	0	331
Phenogroup 3	0	0	414	414
Total	605	331	415	1351

## Sheet: Table S3
Table S3. Top 10 VIMP-ranked SOMAmers and corresponding correlated SOMAmers represented by each of these hub SOMAmers
							Other SOMAmers in module				Top significant enrichment analysis results for module from ShinyGO 0.8 platform
somamer_id	SomaId	Target Name	Target Full Name	UniProt ID	Mean VIMP	Number of other SOMAmers in "correlation module" defined during dimension reduction step	somamer_id	Target Name	Target Full Name	UniProt ID	Top KEGG Pathway, ranked by enrichment FDR cutoff	Top GO Biological Processes, ranked by enrichment FDR cutoff
seq.14037.18	SL013273	RANB3	Ran-binding protein 3	Q9H6Z4	0.00918723	4	seq.24637.3	TCAL5	Transcription elongation factor A protein-like 5	Q5H9L2	No significant results	No significant results
							seq.10903.50	STX8	Syntaxin-8	Q9UNK0
							seq.13943.38	DPY30	Protein dpy-30 homolog	Q9C005
seq.15441.6	SL008548	SAP3	Ganglioside GM2 activator	P17900	0.00707887	20	seq.7211.2	RNase 1	Ribonuclease pancreatic	P07998	No significant results	Negative regulation of extracellular matrix organization (enrichment FDR=8.7E-04
							seq.13463.1	PXDN	Peroxidasin homolog	Q92626
							seq.2944.66	DAN	Neuroblastoma suppressor of tumorigenicity 1	P41271
							seq.3485.28	b2-Microglobulin	Beta-2-microglobulin	P61769
							seq.5646.20	RNAS6	Ribonuclease K6	Q93091
							seq.7244.16	TM149	IGF-like family receptor 1	Q9H665
							seq.20091.138	Ephrin-A1	Ephrin-A1	P20827
							seq.21495.134	GPR37	Prosaposin receptor GPR37	O15354
							seq.7861.9	ROR2	Tyrosine-protein kinase transmembrane receptor ROR2	Q01974
							seq.8368.102	TNF sR-II	Tumor necrosis factor receptor superfamily member 1B	P20333
							seq.2654.19	TNF sR-I	Tumor necrosis factor receptor superfamily member 1A	P19438
							seq.3152.57	TNF sR-II	Tumor necrosis factor receptor superfamily member 1B	P20333
							seq.11196.31	Collagen alpha-3(VI):BPTI/Kunitz inhibitor	Collagen alpha-3(VI) chain:Bovine pancreatic trypsin inhibitor/Kunitz inhibitor domain, isoform 1	P12111
							seq.10702.1	COSA1	Collagen alpha-1(XXVIII) chain	Q2UY09
							seq.4834.61	Epithelial cell kinase	Ephrin type-A receptor 2	P29317
							seq.5115.31	RELT	Tumor necrosis factor receptor superfamily member 19L	Q969Z4
							seq.2609.59	Cystatin C	Cystatin-C	P01034
							seq.3438.10	FSTL3	Follistatin-related protein 3	O95633
							seq.9468.8	Lectin, mannose-binding 2	Vesicular integral-membrane protein VIP36	Q12907
seq.11514.196	SL004557	CD59	CD59 glycoprotein	P13987	0.00699449	9	seq.6506.54	TMEDA	Transmembrane emp24 domain-containing protein 10	P49755	No significant results	COPI-coated vesicle budding (enrichment FDR=1.4E-03)
							seq.10514.5	PGD2 synthase	Prostaglandin-H2 D-isomerase	P41222
							seq.2686.67	IGFBP-6	Insulin-like growth factor-binding protein 6	P24592
							seq.21236.12	TMED9	Transmembrane emp24 domain-containing protein 9	Q9BVK6
							seq.8005.1	MXRA7	Matrix-remodeling-associated protein 7	P84157
							seq.10440.26	ACAM:ECD	CXADR-like membrane protein:Extracellular domain	Q9H6B4
							seq.8006.12	DJB12	DnaJ homolog subfamily B member 12	Q9NXW2
							seq.10940.25	SRCA	Sarcalumenin	Q86TD4
seq.17854.33	SL020920	NAA10	N-alpha-acetyltransferase 10	P41227	0.00697612	99	seq.24446.65	MBNL2	Muscleblind-like protein 2	Q5VZF2	Leukocyte transendothelial migration (FDR enrichment=3.2E-05 )	Actin cytoskeleton organization (Enrichment FDR=3.8E-02)
							seq.24408.30	MBNL1	Muscleblind-like protein 1	Q9NR56
							seq.9202.309	ATPO	ATP synthase subunit O, mitochondrial	P48047
							seq.21991.79	NEB2	Neurabin-2	Q96SB3
							seq.23677.30	SPN90	NCK-interacting protein with SH3 domain	Q9NZQ3
							seq.4220.39	FER	Tyrosine-protein kinase Fer	P16591
							seq.10800.15	Collagen-binding protein	Serpin H1	P50454
							seq.19373.3	MLRM	Myosin regulatory light chain 12A	P19105
							seq.11659.31	EPN4	Clathrin interactor 1	Q14677
							seq.21989.12	M4K5	Mitogen-activated protein kinase kinase kinase kinase 5	Q9Y4K4
							seq.12689.56	ARC1B	Actin-related protein 2/3 complex subunit 1B	O15143
							seq.21817.5	MYL9	Myosin, light chain 9, regulatory	P24844
							seq.18403.25	AMPD2	AMP deaminase 2	Q01433
							seq.3845.51	DLRB1	Dynein light chain roadblock-type 1	Q9NP97
							seq.21437.77	MGMT	Methylated-DNA--protein-cysteine methyltransferase	P16455
							seq.25081.6	F16B1	Protein FAM160B1	Q5W0V3
							seq.13654.1	ROCK2	Rho-associated protein kinase 2	O75116
							seq.12591.27	Oligophrenin-1	Oligophrenin-1	O60890
							seq.23312.16	RABL3	Rab-like protein 3	Q5HYI8
							seq.20130.144	KC1G1	Casein kinase I isoform gamma-1	Q9HCP0
							seq.25463.3	KAP3	cAMP-dependent protein kinase type II-beta regulatory subunit	P31323
							seq.25298.53	KDM4C	Lysine-specific demethylase 4C	Q9H3R0
							seq.10454.99	DJC16	DnaJ homolog subfamily C member 16	Q9Y2G8
							seq.19755.38	ATIF1	ATPase inhibitor, mitochondrial	Q9UII2
							seq.13632.10	Zyxin	Zyxin	Q15942
							seq.8916.32	STIM1:CD	Stromal interaction molecule 1:Cytoplasmic domain	Q13586
							seq.19122.47	ML12B	Myosin regulatory light chain 12B	O14950
							seq.9738.7	FAF2	FAS-associated factor 2	Q96CS3
							seq.24942.22	UN13D	Protein unc-13 homolog D	Q70J99
							seq.10336.3	CHIP	E3 ubiquitin-protein ligase CHIP	Q9UNE7
							seq.21105.23	U119B	Protein unc-119 homolog B	A6NIH7
							seq.15596.7	HEXI1	Protein HEXIM1	O94992
							seq.13488.3	ARFP1	Arfaptin-1	P53367
							seq.23673.9	ODB2	Lipoamide acyltransferase component of branched-chain alpha-keto acid dehydrogenase complex, mitochondrial	P11182
							seq.13450.49	UBP8	Ubiquitin carboxyl-terminal hydrolase 8	P40818
							seq.25252.29	MTSSL	MTSS1-like protein	Q765P7
							seq.5245.40	AMPK a2b2g1	AMP Kinase (alpha2beta2gamma1)	P54619|O43741|P54646
							seq.10346.5	STAT3	Signal transducer and activator of transcription 3	P40763
							seq.23393.56	ABHD5	1-acylglycerol-3-phosphate O-acyltransferase ABHD5	Q8WTS1
							seq.20525.200	PDIA4	Protein disulfide-isomerase A4	P13667
							seq.13644.30	HGS	Hepatocyte growth factor-regulated tyrosine kinase substrate	O14964
							seq.21163.21	TBC13	TBC1 domain family member 13	Q9NVG8
							seq.5460.60	DEAD-box protein 19B	ATP-dependent RNA helicase DDX19B	Q9UMR2
							seq.18813.15	DD19A	ATP-dependent RNA helicase DDX19A	Q9NUU7
							seq.9565.6	PAWR	PRKC apoptosis WT1 regulator protein	Q96IZ0
							seq.11531.24	GI24:CD	V-type immunoglobulin domain-containing suppressor of T-cell activation:Cytoplasmic domain	Q9H7M9
							seq.21439.37	HCLS1	Hematopoietic lineage cell-specific protein	P14317
							seq.25070.18	MICA1	Protein-methionine sulfoxide oxidase MICAL1	Q8TDZ2
							seq.25287.7	IF4G1	Eukaryotic translation initiation factor 4 gamma 1	Q04637
							seq.21221.67	Serpin B9	Serpin B9	P50453
							seq.24689.9	PTRF	Polymerase I and transcript release factor	Q6NZI2
							seq.17391.10	SPF45	Splicing factor 45	Q96I25
							seq.21577.35	FKBP5	FK506-binding protein 5	Q13451
							seq.4460.8	PDPK1	3-phosphoinositide-dependent protein kinase 1	O15530
							seq.25103.45	VPS53	Vacuolar protein sorting-associated protein 53 homolog	Q5VIR6
							seq.5980.55	BOLA3	BolA-like protein 3	Q53S33
							seq.23302.19	AKTS1	Proline-rich AKT1 substrate 1	Q96B36
							seq.23923.26	PPM1F	Protein phosphatase 1F	P49593
							seq.11910.27	DLX4	Homeobox protein DLX-4	Q92988
							seq.6226.69	EFHA1	Calcium uptake protein 2, mitochondrial	Q8IYU8
							seq.15312.14	AGO1	Protein argonaute-1	Q9UL18
							seq.12450.42	PMVK	Phosphomevalonate kinase	Q15126
							seq.11122.97	SPG21	Maspardin	Q9NZD8
							seq.23700.42	ABCF3	ATP-binding cassette sub-family F member 3	Q9NUQ8
							seq.14748.31	RHG05	Rho GTPase-activating protein 5	Q13017
							seq.12859.33	PECI	Enoyl-CoA delta isomerase 2, mitochondrial	O75521
							seq.21140.19	CAMLG	Calcium signal-modulating cyclophilin ligand	P49069
							seq.23409.83	SYAP1	Synapse-associated protein 1	Q96A49
							seq.12571.14	ARL3	ADP-ribosylation factor-like protein 3	P36405
							seq.9839.148	Tirap	Toll/interleukin-1 receptor domain-containing adapter protein	P58753
							seq.24959.20	NB5R4	Cytochrome b5 reductase 4	Q7L1T6
							seq.25053.1	DC1L2	Cytoplasmic dynein 1 light intermediate chain 2	O43237
							seq.23693.4	MKNK1	MAP kinase-interacting serine/threonine-protein kinase 1	Q9BUB5
							seq.14332.3	RALA	Ras-related protein Ral-A	P11233
							seq.21717.44	UB2Q2	Ubiquitin-conjugating enzyme E2 Q2	Q8WVN8
							seq.8901.40	14-3-3 protein gamma	14-3-3 protein gamma	P61981
							seq.23322.2	MUSC	Musculin	O60682
							seq.21366.7	MSI2H	RNA-binding protein Musashi homolog 2	Q96DH6
							seq.9339.204	FKBP2	Peptidyl-prolyl cis-trans isomerase FKBP2	P26885
							seq.21827.7	RHOQ	Rho-related GTP-binding protein RhoQ	P17081
							seq.23543.92	TRUB1	Probable tRNA pseudouridine synthase 1	Q8WWH5
							seq.15303.63	S100A5	Protein S100-A5	P33763
							seq.9854.36	Aldose reductase	Aldose reductase	P15121
							seq.5007.1	MAPK14	Mitogen-activated protein kinase 14	Q16539
							seq.24496.26	RIPL1	RILP-like protein 1	Q5EBL4
							seq.11350.30	CHIP	E3 ubiquitin-protein ligase CHIP	Q9UNE7
							seq.15465.79	CNPY4	Protein canopy homolog 4	Q8N129
							seq.12593.33	PDRG1	p53 and DNA damage-regulated protein 1	Q9NUG6
							seq.18162.167	IRAK4	Interleukin-1 receptor-associated kinase 4	Q9NWZ3
							seq.25500.6	RFIP3	Rab11 family-interacting protein 3	O75154
							seq.16831.7	DOK1	Docking protein 1	Q99704
							seq.10070.22	PLCG2	1-phosphatidylinositol 4,5-bisphosphate phosphodiesterase gamma-2	P16885
							seq.13639.101	USO1	General vesicular transport factor p115	O60763
							seq.22383.21	MITF	MITF	O75030
							seq.9753.17	Ezrin	Ezrin	P15311
							seq.11395.5	FAK2:FERM	Protein-tyrosine kinase 2-beta:4.1 protein, ezrin, radixin, moesin domain	Q14289
							seq.12563.2	TFIP8	Tumor necrosis factor alpha-induced protein 8	O95379
							seq.21126.27	GFPT1	Glutamine--fructose-6-phosphate aminotransferase [isomerizing] 1	Q06210
seq.19188.21	SL004715	NAP2L	nucleosome assembly protein 1-like 4	Q99733	0.0064118	73	seq.17341.89	THIC	Acetyl-CoA acetyltransferase, cytosolic	Q9BWD1	Aminoacyl-tRNA biosynthesis (Enrichment FDR=4.4E-03)	ESCRT complex disassembly (Enrichment FDR=1.1E-03)
							seq.3848.14	GAPDH, liver	Glyceraldehyde-3-phosphate dehydrogenase	P04406
							seq.20948.16	NUD16	U8 snoRNA-decapping enzyme	Q96DE0
							seq.25256.153	EF-1-alpha-1	Elongation factor 1-alpha 1	P68104
							seq.25256.23	EF-1-alpha-1	Elongation factor 1-alpha 1	P68104
							seq.20994.37	PKHF2	Pleckstrin homology domain-containing family F member 2	Q9H8W4
							seq.22041.26	MP2K5	Dual specificity mitogen-activated protein kinase kinase 5	Q13163
							seq.18186.15	SYTC	Threonine--tRNA ligase, cytoplasmic	P26639
							seq.4209.60	DRG-1	Vacuolar protein sorting-associated protein VTA1 homolog	Q9NP79
							seq.24723.58	eIF-2-beta	Eukaryotic translation initiation factor 2 subunit 2	P20042
							seq.21383.37	SYNC	Asparaginyl-tRNA synthetase, cytoplasmic	O43776
							seq.17728.61	CHM2A	Charged multivesicular body protein 2a	O43633
							seq.5225.50	CK2-A1:B	Casein kinase II 2-alpha:2-beta heterotetramer	P67870|P68400
							seq.12697.30	PI42A	Phosphatidylinositol 5-phosphate 4-kinase type-2 alpha	P48426
							seq.25108.6	ATE1	Arginyl-tRNA--protein transferase 1	O95260
							seq.19249.18	SYK	Lysine--tRNA ligase	Q15046
							seq.17826.341	EF1D	Elongation factor 1-delta	P29692
							seq.18207.6	CHM1B	Charged multivesicular body protein 1b	Q7LBR1
							seq.18232.42	PI42B	Phosphatidylinositol 5-phosphate 4-kinase type-2 beta	P78356
							seq.5275.28	VAV	Proto-oncogene vav	P15498
							seq.13969.24	IMA7	Importin subunit alpha-7	O60684
							seq.6285.71	K0152	Malectin	Q14165
							seq.12340.17	SYAC	Alanine--tRNA ligase, cytoplasmic	P49588
							seq.10364.6	SMAD2	Mothers against decapentaplegic homolog 2	Q15796
							seq.21235.11	IMA6	Importin subunit alpha-6	O15131
							seq.21178.8	CIAO1	Probable cytosolic iron-sulfur protein assembly protein CIAO1	O76071
							seq.19259.176	IF2A	Eukaryotic translation initiation factor 2 subunit 1	P05198
							seq.21763.46	UBP4	Ubiquitin carboxyl-terminal hydrolase 4	Q13107
							seq.10075.75	ACBD6	Acyl-CoA-binding domain-containing protein 6	Q9BR61
							seq.18206.18	ADH6	Alcohol dehydrogenase 6	P28332
							seq.5888.29	eIF-5A-1	Eukaryotic translation initiation factor 5A-1	P63241
							seq.17773.26	SNAG	Gamma-soluble NSF attachment protein	Q99747
							seq.21985.61	ITBP2	Integrin beta-1-binding protein 2	Q9UKP3
							seq.5489.18	Stress-induced-phosphoprotein 1	Stress-induced-phosphoprotein 1	P31948
							seq.15474.7	PIN1	Peptidyl-prolyl cis-trans isomerase NIMA-interacting 1	Q13526
							seq.9826.135	Fragile histidine triad protein	Bis(5'-adenosyl)-triphosphatase	P49789
							seq.8403.18	Fatty acid synthase	Fatty acid synthase	P49327
							seq.10363.13	SMAD3	Mothers against decapentaplegic homolog 3	P84022
							seq.13497.34	EIF3J	Eukaryotic translation initiation factor 3 subunit J	O75822
							seq.18373.13	Radixin	Radixin	P35241
							seq.24268.21	GAB1	GRB2-associated-binding protein 1	Q13480
							seq.12434.25	K0174	IST1 homolog	P53990
							seq.25055.56	OSBP1	Oxysterol-binding protein 1	P22059
							seq.11369.23	ADHX	Alcohol dehydrogenase class-3	P11766
							seq.3115.64	MK01	Mitogen-activated protein kinase 1	P28482
							seq.25116.11	CCDC9	Coiled-coil domain-containing protein 9	Q9Y3X0
							seq.25266.14	OSBL1	Oxysterol-binding protein-related protein 1	Q9BXW6
							seq.16043.30	SHC1:PID	SHC-transforming protein 1:Phosphotyrosine Interaction Domain	P29353
							seq.17164.15	annexin IV	Annexin A4	P09525
							seq.11307.33	WWP1	NEDD4-like E3 ubiquitin-protein ligase WWP1	Q9H0M0
							seq.18243.9	Cytidylate kinase	UMP-CMP kinase	P30085
							seq.22404.4	IP6K1	Inositol hexakisphosphate kinase 1	Q92551
							seq.23187.9	VCIP1	Deubiquitinating protein VCIP135	Q96JH7
							seq.21996.28	NUB1	NEDD8 ultimate buster 1	Q9Y5A7
							seq.19620.16	DLG2	Disks large homolog 2	Q15700
							seq.23006.19	PI42B	Phosphatidylinositol 5-phosphate 4-kinase type-2 beta	P78356
							seq.17436.193	CSNK1G2	Casein kinase I isoform gamma-2	P78368
							seq.8298.8	CG045	Serine-rich single-pass membrane protein 1	Q8WWF3
							seq.13504.147	HNRPR	Heterogeneous nuclear ribonucleoprotein R	O43390
							seq.10056.5	FOXM1	Forkhead box protein M1	Q08050
							seq.11817.1	KS6B1	Ribosomal protein S6 kinase beta-1	P23443
							seq.24255.38	EPN1	Epsin-1	Q9Y6I3
							seq.3879.50	CDC37	Hsp90 co-chaperone Cdc37	Q16543
							seq.20378.110	LZTL1	Leucine zipper transcription factor-like protein 1	Q9NQ48
							seq.5238.26	PPIE	Peptidyl-prolyl cis-trans isomerase E	Q9UNP9
							seq.3852.19	HSP 40	DnaJ homolog subfamily B member 1	P25685
							seq.25083.26	Diaphanous-related formin-1	Protein diaphanous homolog 1	O60610
							seq.3866.7	SBDS	Ribosome maturation protein SBDS	Q9Y3A5
							seq.24411.144	LRSM1	E3 ubiquitin-protein ligase LRSAM1	Q6UWE0
							seq.3839.60	AIP	AH receptor-interacting protein	O00170
							seq.11226.16	UBE3A	Ubiquitin-protein ligase E3A	Q05086
							seq.17821.20	NMT2	Glycylpeptide N-tetradecanoyltransferase 2	O60551
seq.12720.71	SL019882	UBQL4	Ubiquilin-4	Q9NRR5	0.00620308	22	seq.12351.25	STAT1	Signal transducer and activator of transcription 1-alpha/beta	P42224	Protein processing in endoplasmic reticulum (Enrichment FDR=1.1E-02)	Ribonucleoprotein complex assembly (Enrichment FDR=1.2E-03)
							seq.10370.21	STAT1	Signal transducer and activator of transcription 1-alpha/beta	P42224
							seq.15610.72	LAP	Cytosol aminopeptidase	P28838
							seq.13959.7	LAP	Cytosol aminopeptidase	P28838
							seq.2625.53	HSP 90a	Hsp90alpha	P07900
							seq.9831.12	G3BP2	Ras GTPase-activating protein-binding protein 2	Q9UN86
							seq.11454.87	EIF3G	Eukaryotic translation initiation factor 3 subunit G	O75821
							seq.5707.55	ELK3	ETS domain-containing protein Elk-3	P41970
							seq.8887.21	NUDC:CS	Nuclear migration protein nudC:CS domain	Q9Y266
							seq.6398.12	LONM	Lon protease homolog, mitochondrial	P36776
							seq.5467.15	HSP 90b	Heat shock protein HSP 90-beta	P08238
							seq.19266.35	G3BP1	Ras GTPase-activating protein-binding protein 1	Q13283
							seq.6384.19	WFDC3	WAP four-disulfide core domain protein 3	Q8IUB2
							seq.19121.3	UBQL2	Ubiquilin-2	Q9UHD9
							seq.25484.120	ARI3C	AT-rich interactive domain-containing protein 3C	A6NKF2
							seq.6262.14	IL-17B R	Interleukin-17 receptor B	Q9NRM6
							seq.20972.37	CPSF5	Cleavage and polyadenylation specificity factor subunit 5	O43809
							seq.5721.1	CD226	CD226 antigen	Q15762
							seq.5748.20	Acid ceramidase	Acid ceramidase	Q13510
							seq.17512.2	NMI	N-myc-interactor	Q13287
							seq.19276.124	RUXG	Small nuclear ribonucleoprotein G	P62308
seq.11493.169	SL019474	DYL2	Dynein light chain 2, cytoplasmic	Q96FJ2	0.00562725	14	seq.21341.19	CHM4A	Charged multivesicular body protein 4a	Q9BY43	No significant results	No significant results
							seq.9169.14	SUMO3	Small ubiquitin-related modifier 3	P55854
							seq.19523.215	PARK7	Protein DJ-1	Q99497
							seq.24938.7	AP2B1	AP-2 complex subunit beta-1	P63010
							seq.12494.99	GBRL2	Gamma-aminobutyric acid receptor-associated protein-like 2	P60520
							seq.12466.7	ROA1	Heterogeneous nuclear ribonucleoprotein A1	P09651
							seq.25276.32	RABL6	Rab-like protein 6	Q3YEC7
							seq.17799.9	6PGL	6-phosphogluconolactonase	O95336
							seq.20915.68	NECP2	Adaptin ear-binding coat-associated protein 2	Q9NVZ3
							seq.21109.1	CFA36	Cilia- and flagella-associated protein 36	Q96G28
							seq.20947.50	NC2B	Protein Dr1	Q01658
							seq.20942.4	DNJB8	DnaJ homolog subfamily B member 8	Q8NHS0
							seq.25264.102	SHIP	SHIP	Q92835
seq.19555.1	SL013060	SUMO2	Small ubiquitin-related modifier 2	P61956	0.00550202	6	seq.25912.131	FK506 binding protein 1A	FK506 binding protein 1A	P62942	No significant results	No significant results
							seq.19233.75	ATOX1	Copper transport protein ATOX1	O00244
							seq.16919.1	ACBP	Acyl-CoA-binding protein	P07108
							seq.23640.10	EHD2	EH domain-containing protein 2	Q9NZN4
							seq.19768.13	Cystatin B	Cystatin B	P04080
seq.14131.37	SL025841	EFNB2:ECD	Ephrin-B2:Extracellular domain	P52799	0.00500508	12	seq.20585.5	CLM9	CMRF35-like molecule 9	Q6UXG3	Basal cell carcinoma (Enrichment FDR=1.9E-04)	Cell surface receptor signaling pathway (Enrichment FDR=2.6E-02)
							seq.14054.17	IL-15 Ra	Interleukin-15 receptor subunit alpha	Q13261
							seq.22589.3	FZD2	Frizzled-2	Q14332
							seq.9359.9	EGFL9	Protein delta homolog 2	Q6UY11
							seq.20576.71	FZD7	Frizzled-7	O75084
							seq.20577.5	FZD8	Frizzled-8	Q9H461
							seq.9261.14	EphB6	Ephrin type-B receptor 6	O15197
							seq.7776.20	UNC5B	Netrin receptor UNC5B	Q8IZJ1
							seq.5463.22	GAS1	Growth arrest-specific protein 1	P54826
							seq.15530.33	EphB4	Ephrin type-B receptor 4	P54760
							seq.15336.7	SELM	Selenoprotein M	Q8WWX9
seq.4374.45	SL003869	MIC-1	Growth/differentiation factor 15	Q99988	0.00499556	4	seq.11388.75	HE4	WAP four-disulfide core domain protein 2	Q14508	No significant results	Negative regulation of growth hormone receptor signaling pathway (Enrichment FDR=1.90E-02)
							seq.3509.1	MIP-5	C-C motif chemokine 15	Q16663
							seq.8099.42	SPON2	Spondin-2	Q9BUD6
